# Supplementary material for: Timing and origin of natural gas accumulation in the Siljan impact structure, Sweden
Source: Nat Commun. 2019 Oct 18;10:4736. doi: 10.1038/s41467-019-12728-y (PMC6802084; doi:10.1038/s41467-019-12728-y)
Supplement: Supplementary file 4 — Supplementary Data 1 [file 41467_2019_12728_MOESM4_ESM.xlsx]

## Sheet: Supplementary Data 1
Supplementary Data 1 . SIMS data (δ13C, δ18O) and LA-MC-ICP-MS data (87Sr/86Sr) of calcite, including measurements of reference materials
Ordered according to borehole and depth.							12C cps	13C/12C	± abs			16O cps	18O/16O	± abs	Sr isotopes
Borehole	Depth	Crystal	N	E	δ13CPDB	±σ	(x 109)	drift corrected		δ18OPDB	±σext	(x 109)	drift corrected		sampling time	87Sr/86Sr	2SE	prop. 2SE1	84Sr/86Sr	2SE	87Rb/86Sr2	2SE	Total Sr-Beam	Wall rock
VM1	250	1	60° 58′ 50,88″	14° 31′ 56,40″	1.00729	0.441117	0.0128878	0.0109439	3.4867e-06															Early Ordovician Latorp Limestone
VM1	250	1	60° 58′ 50,88″	14° 31′ 56,40″	0.362342	0.40918	0.01299	0.0109369	2.98733e-06															Early Ordovician Latorp Limestone
VM1	250	2	60° 58′ 50,88″	14° 31′ 56,40″	-0.503036	0.406913	0.0133501	0.0109274	2.95332e-06															Early Ordovician Latorp Limestone
VM1	250	2	60° 58′ 50,88″	14° 31′ 56,40″	-0.676917	0.402878	0.0139077	0.0109255	2.88707e-06															Early Ordovician Latorp Limestone
VM1	250	3	60° 58′ 50,88″	14° 31′ 56,40″	0.137969	0.409335	0.0129533	0.0109344	2.99069e-06															Early Ordovician Latorp Limestone
VM1	250	3	60° 58′ 50,88″	14° 31′ 56,40″	0.0253865	0.428222	0.0134754	0.0109332	3.29218e-06															Early Ordovician Latorp Limestone
VM1	250	4	60° 58′ 50,88″	14° 31′ 56,40″	1.72029	0.542362	0.0168308	0.0109195	3.51043e-06															Early Ordovician Latorp Limestone
VM1	250	4	60° 58′ 50,88″	14° 31′ 56,40″	1.01165	0.545322	0.0169723	0.0109118	3.569e-06															Early Ordovician Latorp Limestone
VM1	250	5	60° 58′ 50,88″	14° 31′ 56,40″	1.29738	0.531195	0.0165948	0.0109149	3.30409e-06															Early Ordovician Latorp Limestone
VM1	250	5	60° 58′ 50,88″	14° 31′ 56,40″	-0.849442	0.543361	0.0154409	0.0108915	3.54515e-06															Early Ordovician Latorp Limestone
VM1	250	6	60° 58′ 50,88″	14° 31′ 56,40″	0.178302	0.512746	0.0165428	0.0109027	2.94585e-06						29.6	0.70886	0.00023	0.00028	0.0558	0.0007	<DL		1.196	Early Ordovician Latorp Limestone
VM1	250	6	60° 58′ 50,88″	14° 31′ 56,40″	1.1849	0.523254	0.0169942	0.0109137	3.15066e-06															Early Ordovician Latorp Limestone
VM1	250	6	60° 58′ 50,88″	14° 31′ 56,40″	-4.18609	0.500015	0.0182407	0.0108551	2.70959e-06															Early Ordovician Latorp Limestone
VM1	251	1	60° 58′ 50,88″	14° 31′ 56,40″	-27.448	0.398454	0.0132579	0.0106328	2.91491e-06															Granite
VM1	251	1	60° 58′ 50,88″	14° 31′ 56,40″	-28.1854	0.398587	0.0132021	0.0106248	2.9198e-06															Granite
VM1	251	2	60° 58′ 50,88″	14° 31′ 56,40″	-18.2486	0.400116	0.0134486	0.0107334	2.90793e-06															Granite
VM1	251	2	60° 58′ 50,88″	14° 31′ 56,40″	-13.7879	0.400083	0.0136749	0.0107822	2.89058e-06															Granite
VM1	251	3	60° 58′ 50,88″	14° 31′ 56,40″	-20.0371	0.397709	0.013737	0.0107138	2.87494e-06															Granite
VM1	251	3	60° 58′ 50,88″	14° 31′ 56,40″	-23.6776	0.397094	0.013651	0.010674	2.87851e-06															Granite
VM1	251	4	60° 58′ 50,88″	14° 31′ 56,40″	-19.9948	0.500521	0.0156109	0.0106828	2.84726e-06															Granite
VM1	251	4	60° 58′ 50,88″	14° 31′ 56,40″	-25.973	0.540046	0.0208905	0.0106176	3.64141e-06															Granite
VM1	251	4	60° 58′ 50,88″	14° 31′ 56,40″	-27.9784	0.526659	0.0180907	0.0105958	3.41327e-06															Granite
VM1	251	4	60° 58′ 50,88″	14° 31′ 56,40″	-23.3975	0.485884	0.0172768	0.0106457	2.55749e-06															Granite
VM1	251	5	60° 58′ 50,88″	14° 31′ 56,40″	-10.6905	0.532543	0.0184283	0.0107842	3.4097e-06															Granite
VM1	251	5	60° 58′ 50,88″	14° 31′ 56,40″	-29.7867	0.480879	0.0179729	0.0105761	2.49927e-06															Granite
VM1	251	5	60° 58′ 50,88″	14° 31′ 56,40″	-28.1384	0.497928	0.020057	0.010594	2.8562e-06															Granite
VM1	251	5	60° 58′ 50,88″	14° 31′ 56,40″	-29.5706	0.532161	0.0174772	0.0105784	3.52317e-06															Granite
VM1	251	6	60° 58′ 50,88″	14° 31′ 56,40″	-22.0236	0.511299	0.0180758	0.0106607	3.08107e-06															Granite
VM1	251	6	60° 58′ 50,88″	14° 31′ 56,40″	-12.382	0.54242	0.0183607	0.0107658	3.60051e-06															Granite
VM1	251	6	60° 58′ 50,88″	14° 31′ 56,40″	-27.002	0.508443	0.0172273	0.0106064	3.06039e-06															Granite
VM1	251	7	60° 58′ 50,88″	14° 31′ 56,40″	-20.2987	0.48659	0.0174979	0.0106795	2.54669e-06															Granite
VM1	251	7	60° 58′ 50,88″	14° 31′ 56,40″	-24.7029	0.516623	0.0175366	0.0106315	3.20339e-06															Granite
VM1	251	8	60° 58′ 50,88″	14° 31′ 56,40″	-13.0108	0.57651	0.0189326	0.0107589	4.18643e-06															Granite
VM1	251	8	60° 58′ 50,88″	14° 31′ 56,40″	-26.0827	0.482381	0.0180118	0.0106164	2.50117e-06															Granite
VM1	252	1	60° 58′ 50,88″	14° 31′ 56,40″	-2.89712	0.403579	0.0136683	0.0109012	2.90723e-06															Granite
VM1	252	1	60° 58′ 50,88″	14° 31′ 56,40″	-3.18275	0.401789	0.0139431	0.0108981	2.87853e-06															Granite
VM1	252	1	60° 58′ 50,88″	14° 31′ 56,40″	-3.02406	0.403885	0.0136197	0.0108998	2.91278e-06															Granite
VM1	252	2	60° 58′ 50,88″	14° 31′ 56,40″	-2.60536	0.406111	0.0132959	0.0109044	2.94799e-06															Granite
VM1	252	2	60° 58′ 50,88″	14° 31′ 56,40″	-2.61655	0.404671	0.0135156	0.0109043	2.92426e-06															Granite
VM1	252	2	60° 58′ 50,88″	14° 31′ 56,40″	-2.44205	0.404548	0.0135403	0.0109062	2.92157e-06															Granite
VM1	252	3	60° 58′ 50,88″	14° 31′ 56,40″	-2.55292	0.405302	0.013422	0.010905	2.93444e-06															Granite
VM1	252	3	60° 58′ 50,88″	14° 31′ 56,40″	-3.01959	0.405713	0.0133353	0.0108999	2.94298e-06															Granite
VM1	255	1	60° 58′ 50,88″	14° 31′ 56,40″	-39.9795	0.42704	0.0135602	0.0104958	3.40397e-06															Granite
VM1	255	1	60° 58′ 50,88″	14° 31′ 56,40″	-39.4365	0.398432	0.0127058	0.0105017	2.95831e-06															Granite
VM1	255	2	60° 58′ 50,88″	14° 31′ 56,40″	-40.0216	0.393837	0.0133454	0.0104954	2.88595e-06															Granite
VM1	255	2	60° 58′ 50,88″	14° 31′ 56,40″	-40.2222	0.391546	0.0136918	0.0104932	2.84917e-06															Granite
VM1	255	3	60° 58′ 50,88″	14° 31′ 56,40″	-40.8161	0.393549	0.0133494	0.0104867	2.88417e-06															Granite
VM1	255	3	60° 58′ 50,88″	14° 31′ 56,40″	-39.9355	0.393548	0.0133955	0.0104963	2.8809e-06															Granite
VM1	255	4	60° 58′ 50,88″	14° 31′ 56,40″	-40.4923	0.488543	0.0178281	0.0104594	2.75604e-06															Granite
VM1	255	4	60° 58′ 50,88″	14° 31′ 56,40″	-39.7645	0.502501	0.0173629	0.0104673	3.03458e-06															Granite
VM1	255	4	60° 58′ 50,88″	14° 31′ 56,40″	-40.3419	0.498653	0.0172911	0.010461	2.96238e-06															Granite
VM1	255	4	60° 58′ 50,88″	14° 31′ 56,40″	-40.1396	0.500182	0.0169122	0.0104632	2.99141e-06															Granite
VM1	255	4	60° 58′ 50,88″	14° 31′ 56,40″	-39.6969	0.478595	0.0173108	0.010468	2.5333e-06						14.301	0.71638	0.00021	0.00027	0.05644	0.0002	0.00043692	0.000764616	3.86	Granite
VM1	255	4	60° 58′ 50,88″	14° 31′ 56,40″	-40.692	0.508523	0.017059	0.0104572	3.15794e-06															Granite
VM1	255	5	60° 58′ 50,88″	14° 31′ 56,40″	-39.6418	0.497503	0.0179222	0.0104686	2.93414e-06						10.777	0.71622	0.00021	0.00024	0.05671	0.00028	<DL		3.493	Granite
VM1	255	5	60° 58′ 50,88″	14° 31′ 56,40″	-40.2723	0.514688	0.0169679	0.0104618	3.27175e-06						20.811	0.71629	0.00013	0.00018	0.05665	0.00015	4.9011e-06	1.68038e-05	6.023	Granite
VM1	255	5	60° 58′ 50,88″	14° 31′ 56,40″	-40.3944	0.548405	0.0171118	0.0104604	3.86922e-06						17.41	0.7161	0.00014	0.00021	0.05656	0.00021	1.6331e-05	2.25915e-05	3.873	Granite
VM1	255	5	60° 58′ 50,88″	14° 31′ 56,40″	-39.6295	0.496102	0.0175676	0.0104688	2.90571e-06															Granite
VM1	255	5	60° 58′ 50,88″	14° 31′ 56,40″	-40.9542	0.496572	0.0171345	0.0104543	2.92508e-06															Granite
VM1	255	5	60° 58′ 50,88″	14° 31′ 56,40″	-40.3012	0.490083	0.0174622	0.0104615	2.78687e-06															Granite
VM1	255	5	60° 58′ 50,88″	14° 31′ 56,40″	-39.4581	0.498688	0.0172526	0.0104706	2.95663e-06						10.034	0.71618	0.00023	0.00026	0.05635	0.00026	0.00119643	0.000500435	4.846	Granite
VM1	255	6	60° 58′ 50,88″	14° 31′ 56,40″	-11.1885	0.622525	0.0180512	0.0107788	4.89939e-06															Granite
VM1	255	6	60° 58′ 50,88″	14° 31′ 56,40″	-39.9478	0.478183	0.0173968	0.0104653	2.52618e-06															Granite
VM1	255	6	60° 58′ 50,88″	14° 31′ 56,40″	-40.1606	0.534095	0.0171052	0.010463	3.62204e-06															Granite
VM1	255	6	60° 58′ 50,88″	14° 31′ 56,40″	-38.8174	0.477584	0.0177525	0.0104776	2.50289e-06															Granite
VM1	255	6	60° 58′ 50,88″	14° 31′ 56,40″	-38.6684	0.48083	0.016778	0.0104793	2.57446e-06															Granite
VM1	262	1	60° 58′ 50,88″	14° 31′ 56,40″	-6.73563	0.32467	0.0244374	0.0108905	2.1779e-06															Granite
VM1	262	1	60° 58′ 50,88″	14° 31′ 56,40″	-5.74804	0.327916	0.0232616	0.0109013	2.2321e-06															Granite
VM1	262	1	60° 58′ 50,88″	14° 31′ 56,40″	-6.05103	0.359852	0.0234347	0.010898	2.76202e-06															Granite
VM1	262	1	60° 58′ 50,88″	14° 31′ 56,40″	-6.35862	0.325705	0.0240521	0.0108946	2.19504e-06															Granite
VM1	272	2	60° 58′ 50,88″	14° 31′ 56,40″	-5.28408	0.404306	0.0134366	0.0108751	2.92829e-06															Granite
VM1	272	2	60° 58′ 50,88″	14° 31′ 56,40″	-3.53686	0.401065	0.0140416	0.0108942	2.86779e-06															Granite
VM1	272	3	60° 58′ 50,88″	14° 31′ 56,40″	-5.02811	0.402052	0.0138066	0.0108779	2.88997e-06															Granite
VM1	272	3	60° 58′ 50,88″	14° 31′ 56,40″	-5.27724	0.402768	0.0136761	0.0108752	2.90281e-06															Granite
VM1	272	4	60° 58′ 50,88″	14° 31′ 56,40″	-5.75685	0.40176	0.0138151	0.01087	2.8879e-06															Granite
VM1	289	1	60° 58′ 50,88″	14° 31′ 56,40″	-3.21234	0.409553	0.0134938	0.0108978	3.00662e-06															Granite
VM1	289	1	60° 58′ 50,88″	14° 31′ 56,40″	-1.25905	0.404192	0.0136529	0.0109191	2.91117e-06															Granite
VM1	289	2	60° 58′ 50,88″	14° 31′ 56,40″	-1.99945	0.413675	0.0133103	0.010911	3.06901e-06															Granite
VM1	289	2	60° 58′ 50,88″	14° 31′ 56,40″	-6.65139	0.404272	0.0133758	0.0108602	2.93287e-06															Granite
VM1	289	3	60° 58′ 50,88″	14° 31′ 56,40″	-4.50599	0.402152	0.0138159	0.0108836	2.88964e-06															Granite
VM1	289	3	60° 58′ 50,88″	14° 31′ 56,40″	-1.7889	0.431885	0.0134375	0.0109133	3.3549e-06															Granite
VM1	293	1	60° 58′ 50,88″	14° 31′ 56,40″	-2.22709	0.411718	0.0134755	0.0109086	3.03819e-06															Granite
VM1	293	1	60° 58′ 50,88″	14° 31′ 56,40″	-1.2864	0.408887	0.0135202	0.0109188	2.98865e-06															Granite
VM1	293	2	60° 58′ 50,88″	14° 31′ 56,40″	-2.9283	0.406539	0.0132155	0.0109009	2.95625e-06															Granite
VM1	293	2	60° 58′ 50,88″	14° 31′ 56,40″	-1.74154	0.413867	0.0132152	0.0109139	3.07117e-06															Granite
VM1	293	3	60° 58′ 50,88″	14° 31′ 56,40″	-2.30087	0.398532	0.0145369	0.0109077	2.8204e-06															Granite
VM1	333	1	60° 58′ 50,88″	14° 31′ 56,40″	-0.04227	0.425155	0.0129744	0.0109324	3.24452e-06															Granite
VM1	333	1	60° 58′ 50,88″	14° 31′ 56,40″	0.753113	0.42023	0.0137155	0.0109411	3.16408e-06															Granite
VM1	333	2	60° 58′ 50,88″	14° 31′ 56,40″	1.31524	0.515604	0.0157675	0.0109151	2.99599e-06															Granite
VM1	333	2	60° 58′ 50,88″	14° 31′ 56,40″	1.80261	0.515997	0.0168374	0.0109204	3.00037e-06						41.6	0.71021	0.00066	0.00067	0.0579	0.0017	0.198113	0.0152258	0.341	Granite
VM1	333	3	60° 58′ 50,88″	14° 31′ 56,40″	2.50283	0.602009	0.0165146	0.010928	4.51688e-06						38.71	0.71117	0.00057	0.00059	0.0552	0.0013	0.226329	0.00713647	0.4455	Granite
VM1	333	3	60° 58′ 50,88″	14° 31′ 56,40″	1.0913	0.518578	0.0167664	0.0109127	3.05806e-06						31	0.71253	0.00071	0.00072	0.0578	0.0016	0.335211	0.0120123	0.4055	Granite
VM1	333	4	60° 58′ 50,88″	14° 31′ 56,40″	1.51304	0.499392	0.0165179	0.0109173	2.6478e-06															Granite
VM1	333	4	60° 58′ 50,88″	14° 31′ 56,40″	0.24836	0.544114	0.0172655	0.0109035	3.55188e-06						42	0.70873	0.00031	0.00034	0.0567	0.0011	0.0197064	0.000901391	0.575	Granite
VM1	378	1	60° 58′ 50,88″	14° 31′ 56,40″	-7.16248	0.416222	0.0138236	0.0108546	3.12818e-06															Granite
VM1	378	1	60° 58′ 50,88″	14° 31′ 56,40″	-7.00665	0.399664	0.014088	0.0108563	2.85773e-06															Granite
VM1	378	2	60° 58′ 50,88″	14° 31′ 56,40″	-6.13427	0.401302	0.0138669	0.0108658	2.88171e-06															Granite
VM1	378	2	60° 58′ 50,88″	14° 31′ 56,40″	-6.77051	0.43723	0.0136009	0.0108589	3.45267e-06															Granite
VM1	378	3	60° 58′ 50,88″	14° 31′ 56,40″	-6.75458	0.405015	0.0132637	0.0108591	2.9455e-06															Granite
VM1	378	3	60° 58′ 50,88″	14° 31′ 56,40″	-6.17063	0.401828	0.0137823	0.0108654	2.8906e-06															Granite
VM1	381	1	60° 58′ 50,88″	14° 31′ 56,40″	-2.30409	0.401887	0.0140769	0.0109077	2.87678e-06															Granite
VM1	381	1	60° 58′ 50,88″	14° 31′ 56,40″	-2.66051	0.400116	0.0142468	0.0109038	2.84849e-06															Granite
VM1	381	2	60° 58′ 50,88″	14° 31′ 56,40″	-0.91776	0.402413	0.0139556	0.0109229	2.88023e-06															Granite
VM1	381	2	60° 58′ 50,88″	14° 31′ 56,40″	-2.67544	0.402773	0.0138073	0.0109037	2.89297e-06															Granite
VM1	406	1	60° 58′ 50,88″	14° 31′ 56,40″	-8.74421	0.39293	0.016313	0.0108373	2.75075e-06															Granite
VM1	406	1	60° 58′ 50,88″	14° 31′ 56,40″	-8.32141	0.407778	0.0160739	0.0108419	2.9965e-06															Granite
VM1	406	2	60° 58′ 50,88″	14° 31′ 56,40″	-8.10898	0.389417	0.0159677	0.0108442	2.68775e-06															Granite
VM1	406	2	60° 58′ 50,88″	14° 31′ 56,40″	-8.51211	0.464617	0.0161385	0.0108398	3.86171e-06															Granite
VM1	406	3	60° 58′ 50,88″	14° 31′ 56,40″	-8.23105	0.392459	0.015329	0.0108429	2.74063e-06															Granite
VM1	406	3	60° 58′ 50,88″	14° 31′ 56,40″	-10.2312	0.381455	0.0175738	0.010821	2.55669e-06															Granite
VM1	406	4	60° 58′ 50,88″	14° 31′ 56,40″	-7.91673	0.49961	0.0169598	0.0108145	2.73149e-06															Granite
VM1	406	4	60° 58′ 50,88″	14° 31′ 56,40″	-7.77322	0.554712	0.0169185	0.010816	3.78959e-06															Granite
VM1	406	5	60° 58′ 50,88″	14° 31′ 56,40″	-6.96643	0.493446	0.0171704	0.0108248	2.58667e-06															Granite
VM1	406	5	60° 58′ 50,88″	14° 31′ 56,40″	-7.97647	0.502962	0.0178178	0.0108138	2.80415e-06															Granite
VM1	406	6	60° 58′ 50,88″	14° 31′ 56,40″	-7.13111	0.501486	0.0173972	0.010823	2.76572e-06															Granite
VM1	406	6	60° 58′ 50,88″	14° 31′ 56,40″	-8.40392	0.512708	0.0176504	0.0108092	3.00985e-06															Granite
VM1	418	1	60° 58′ 50,88″	14° 31′ 56,40″	-3.63278	0.420771	0.0162114	0.0108932	3.18794e-06															Granite
VM1	418	1	60° 58′ 50,88″	14° 31′ 56,40″	-3.11863	0.39046	0.0160346	0.0108988	2.68536e-06															Granite
VM1	418	2	60° 58′ 50,88″	14° 31′ 56,40″	-3.32601	0.388295	0.0164872	0.0108965	2.64843e-06															Granite
VM1	418	3	60° 58′ 50,88″	14° 31′ 56,40″	-3.95318	0.388912	0.0163077	0.0108897	2.66184e-06															Granite
VM1	418	3	60° 58′ 50,88″	14° 31′ 56,40″	-3.10786	0.395906	0.0161809	0.0108989	2.77903e-06															Granite
VM1	418	4	60° 58′ 50,88″	14° 31′ 56,40″	-3.28056	0.389582	0.0162097	0.010897	2.67073e-06															Granite
VM1	418	4	60° 58′ 50,88″	14° 31′ 56,40″	-3.03707	0.391829	0.0157582	0.0108997	2.70876e-06															Granite
VM1	442	1	60° 58′ 50,88″	14° 31′ 56,40″	-4.82864	0.389363	0.0161513	0.0108801	2.67333e-06															Granite
VM1	442	1	60° 58′ 50,88″	14° 31′ 56,40″	-4.81769	0.401316	0.0161185	0.0108802	2.8769e-06															Granite
VM1	442	1	60° 58′ 50,88″	14° 31′ 56,40″	-7.6669	0.516175	0.0160745	0.0108491	4.57614e-06															Granite
VM1	442	2	60° 58′ 50,88″	14° 31′ 56,40″	-3.78595	0.389384	0.0162167	0.0108915	2.66937e-06															Granite
VM1	442	2	60° 58′ 50,88″	14° 31′ 56,40″	-4.9055	0.39871	0.0160798	0.0108793	2.83359e-06															Granite
VM1	442	2	60° 58′ 50,88″	14° 31′ 56,40″	-5.63904	0.39031	0.0159	0.0108713	2.69311e-06															Granite
VM1	442	2	60° 58′ 50,88″	14° 31′ 56,40″	18.8541	0.396164	0.0162933	0.011139	2.69381e-06															Granite
VM1	442	3	60° 58′ 50,88″	14° 31′ 56,40″	-3.93761	0.392153	0.0161286	0.0108899	2.71804e-06															Granite
VM1	442	3	60° 58′ 50,88″	14° 31′ 56,40″	-2.65243	0.390002	0.0161484	0.0109039	2.67546e-06															Granite
VM1	442	3	60° 58′ 50,88″	14° 31′ 56,40″	-2.61759	0.391591	0.0158313	0.0109043	2.70293e-06															Granite
VM1	442	4	60° 58′ 50,88″	14° 31′ 56,40″	-2.30202	0.497756	0.0165121	0.0108757	2.6437e-06															Granite
VM1	442	4	60° 58′ 50,88″	14° 31′ 56,40″	-4.3188	0.496683	0.0165688	0.0108537	2.63686e-06															Granite
VM1	442	5	60° 58′ 50,88″	14° 31′ 56,40″	-2.88535	0.544583	0.0168454	0.0108693	3.5802e-06															Granite
VM1	442	5	60° 58′ 50,88″	14° 31′ 56,40″	15.1778	0.504561	0.0167633	0.0110662	2.64688e-06															Granite
VM1	442	6	60° 58′ 50,88″	14° 31′ 56,40″	-2.96445	0.498708	0.0168304	0.0108685	2.67053e-06															Granite
VM1	442	7	60° 58′ 50,88″	14° 31′ 56,40″	-3.48587	0.517488	0.0166967	0.0108628	3.06983e-06															Granite
VM1	442	7	60° 58′ 50,88″	14° 31′ 56,40″	-5.06685	0.495837	0.0167128	0.0108455	2.62426e-06						41.083	0.72221	0.00073	0.00074	0.0547	0.002	0.000924898	0.000407544	0.2852	Granite
VM1	442	7	60° 58′ 50,88″	14° 31′ 56,40″	-2.74534	0.501743	0.0165636	0.0108708	2.73546e-06						41.2	0.7235	0.0012	0.0012	0.0552	0.0037	0.000207214	0.000391467	0.1373	Granite
VM1	442	7	60° 58′ 50,88″	14° 31′ 56,40″	0.232091	0.500194	0.0165553	0.0109033	2.67659e-06															Granite
VM1	442	7	60° 58′ 50,88″	14° 31′ 56,40″	16.8394	0.552723	0.0167788	0.0110843	3.60322e-06						41.6	0.72884	0.00076	0.00078	0.0578	0.0023	0.00170439	0.00043491	0.2286	Granite
VM1	442	7	60° 58′ 50,88″	14° 31′ 56,40″	12.2954	0.519873	0.0171013	0.0110348	3.00043e-06															Granite
VM1	442	8	60° 58′ 50,88″	14° 31′ 56,40″	-4.52122	0.517526	0.0171706	0.0108515	3.07817e-06															Granite
VM1	442	8	60° 58′ 50,88″	14° 31′ 56,40″	-4.02067	0.506955	0.0169402	0.0108569	2.85747e-06															Granite
VM1	442	8	60° 58′ 50,88″	14° 31′ 56,40″	-3.88157	0.517501	0.0173258	0.0108585	3.07299e-06															Granite
VM1	442	8	60° 58′ 50,88″	14° 31′ 56,40″	-4.24978	0.545565	0.0173138	0.0108544	3.60645e-06															Granite
VM1	442	8	60° 58′ 50,88″	14° 31′ 56,40″	-2.46895	0.506684	0.0166137	0.0108739	2.83949e-06															Granite
VM1	444	1	60° 58′ 50,88″	14° 31′ 56,40″	-3.7938	0.418228	0.0165593	0.0108914	3.14824e-06															Granite
VM1	444	1	60° 58′ 50,88″	14° 31′ 56,40″	-3.48939	0.423739	0.0165273	0.0108948	3.23411e-06															Granite
VM1	444	1	60° 58′ 50,88″	14° 31′ 56,40″	-2.53281	0.390233	0.0161149	0.0109052	2.67899e-06															Granite
VM1	444	2	60° 58′ 50,88″	14° 31′ 56,40″	-3.19609	0.402763	0.0163948	0.010898	2.89481e-06															Granite
VM1	444	2	60° 58′ 50,88″	14° 31′ 56,40″	-4.76593	0.389344	0.0161545	0.0108808	2.67273e-06															Granite
VM1	444	2	60° 58′ 50,88″	14° 31′ 56,40″	-1.19242	0.447102	0.0163089	0.0109199	3.58352e-06															Granite
VM1	444	3	60° 58′ 50,88″	14° 31′ 56,40″	-3.342	0.402021	0.0161583	0.0108964	2.883e-06															Granite
VM1	444	3	60° 58′ 50,88″	14° 31′ 56,40″	-4.43603	0.388694	0.0163252	0.0108844	2.66002e-06															Granite
VM1	444	4	60° 58′ 50,88″	14° 31′ 56,40″	-4.38305	0.442715	0.0161536	0.010885	3.52779e-06															Granite
VM1	444	4	60° 58′ 50,88″	14° 31′ 56,40″	-5.42126	0.413493	0.0162406	0.0108736	3.07836e-06															Granite
VM1	448	1	60° 58′ 50,88″	14° 31′ 56,40″	-3.27607	0.389628	0.0161958	0.0108971	2.67152e-06															Granite
VM1	448	1	60° 58′ 50,88″	14° 31′ 56,40″	-3.54378	0.487031	0.0160354	0.0108942	4.16581e-06															Granite
VM1	448	2	60° 58′ 50,88″	14° 31′ 56,40″	-5.87035	0.42373	0.0165068	0.0108687	3.24209e-06															Granite
VM1	448	2	60° 58′ 50,88″	14° 31′ 56,40″	-6.53558	0.389138	0.0161225	0.0108615	2.67645e-06															Granite
VM1	448	3	60° 58′ 50,88″	14° 31′ 56,40″	-6.37851	0.407773	0.0159934	0.0108632	2.98927e-06															Granite
VM1	448	3	60° 58′ 50,88″	14° 31′ 56,40″	-6.41717	0.389463	0.0160256	0.0108627	2.6816e-06															Granite
VM1	448	4	60° 58′ 50,88″	14° 31′ 56,40″	-3.90612	0.415169	0.0162053	0.0108902	3.09984e-06															Granite
VM1	463	1	60° 58′ 50,88″	14° 31′ 56,40″	-3.46376	0.392455	0.015604	0.010895	2.72132e-06															Granite
VM1	463	1	60° 58′ 50,88″	14° 31′ 56,40″	-3.40109	0.391221	0.0158779	0.0108957	2.69973e-06															Granite
VM1	463	1	60° 58′ 50,88″	14° 31′ 56,40″	-4.1296	0.479501	0.0156263	0.0108878	4.0616e-06															Granite
VM1	463	2	60° 58′ 50,88″	14° 31′ 56,40″	-3.33556	0.391582	0.0157845	0.0108964	2.70572e-06															Granite
VM1	463	2	60° 58′ 50,88″	14° 31′ 56,40″	-3.11917	0.57438	0.0158041	0.0108988	5.33209e-06															Granite
VM1	463	2	60° 58′ 50,88″	14° 31′ 56,40″	-7.60143	0.391679	0.0159049	0.0108498	2.72472e-06															Granite
VM1	463	3	60° 58′ 50,88″	14° 31′ 56,40″	-5.06449	0.389554	0.0161177	0.0108775	2.67762e-06															Granite
VM1	463	3	60° 58′ 50,88″	14° 31′ 56,40″	-3.86387	0.390986	0.0158717	0.0108907	2.69755e-06															Granite
VM2	170	1	60° 58′ 40,89″	14° 31′ 28,20″	18.7112	0.39522	0.0164848	0.0111375	2.67777e-06															White limestone
VM2	170	1	60° 58′ 40,89″	14° 31′ 28,20″	19.2457	0.396444	0.0162551	0.0111433	2.69708e-06															White limestone
VM2	170	1	60° 58′ 40,89″	14° 31′ 28,20″	17.7234	0.412897	0.0165398	0.0111267	2.98345e-06															White limestone
VM2	170	1	60° 58′ 40,89″	14° 31′ 28,20″	16.5145	0.396027	0.0161606	0.0111135	2.70118e-06															White limestone
VM2	170	2	60° 58′ 40,89″	14° 31′ 28,20″	18.636	0.39659	0.0161612	0.0111366	2.70219e-06															White limestone
VM2	170	2	60° 58′ 40,89″	14° 31′ 28,20″	17.7912	0.422169	0.0158153	0.0111274	3.13454e-06															White limestone
VM2	170	2	60° 58′ 40,89″	14° 31′ 28,20″	16.4671	0.395579	0.016256	0.0111129	2.69352e-06															White limestone
VM2	170	3	60° 58′ 40,89″	14° 31′ 28,20″	17.3977	0.397011	0.0160147	0.0111231	2.71473e-06															White limestone
VM2	170	3	60° 58′ 40,89″	14° 31′ 28,20″	21.3051	0.397817	0.0161022	0.0111658	2.71258e-06															White limestone
VM2	170	3	60° 58′ 40,89″	14° 31′ 28,20″	19.0216	0.398141	0.0158904	0.0111409	2.72774e-06															White limestone
VM2	170	3	60° 58′ 40,89″	14° 31′ 28,20″	17.6171	0.419145	0.0157422	0.0111255	3.08627e-06															White limestone
VM2	177	1	60° 58′ 40,89″	14° 31′ 28,20″	19.1665	0.423313	0.0167463	0.0111424	3.14801e-06															White limestone
VM2	177	1	60° 58′ 40,89″	14° 31′ 28,20″	16.9	0.393869	0.0167228	0.0111177	2.66155e-06															White limestone
VM2	177	1	60° 58′ 40,89″	14° 31′ 28,20″	17.2075	0.424878	0.0169823	0.011121	3.18008e-06															White limestone
VM2	177	2	60° 58′ 40,89″	14° 31′ 28,20″	1.97204	0.39832	0.0162871	0.0109545	2.79995e-06															White limestone
VM2	177	2	60° 58′ 40,89″	14° 31′ 28,20″	3.09727	0.41584	0.0158662	0.0109668	3.08551e-06															White limestone
VM2	177	2	60° 58′ 40,89″	14° 31′ 28,20″	2.99799	0.391828	0.0161537	0.0109657	2.68393e-06															White limestone
VM2	177	3	60° 58′ 40,89″	14° 31′ 28,20″	16.6527	0.390558	0.0173876	0.011115	2.60362e-06															White limestone
VM2	177	3	60° 58′ 40,89″	14° 31′ 28,20″	18.1731	0.401013	0.016176	0.0111316	2.78105e-06															White limestone
VM2	177	4	60° 58′ 40,89″	14° 31′ 28,20″	19.9122	0.555703	0.0173253	0.0111178	3.63793e-06						31.71	0.71417	0.00049	0.00051	0.0574	0.0014	0.00298643	0.000708354	0.466	White limestone
VM2	177	4	60° 58′ 40,89″	14° 31′ 28,20″	18.2454	0.538807	0.0174288	0.0110997	3.3336e-06						41.037	0.71454	0.00025	0.0003	0.05604	0.00049	0.000944559	0.00027873	1.027	White limestone
VM2	177	4	60° 58′ 40,89″	14° 31′ 28,20″	18.9657	0.510732	0.0172942	0.0111075	2.75261e-06															White limestone
VM2	177	4	60° 58′ 40,89″	14° 31′ 28,20″	13.5654	0.566539	0.0181353	0.0110486	3.86931e-06						30	0.71481	0.00035	0.00039	0.05549	0.00096	0.000704575	0.000129536	0.806	White limestone
VM2	177	5	60° 58′ 40,89″	14° 31′ 28,20″	20.3188	0.513908	0.0178352	0.0111223	2.81094e-06						40.4	0.7139	0.00019	0.00024	0.05623	0.00045	0.00102585	0.00013406	1.264	White limestone
VM2	177	5	60° 58′ 40,89″	14° 31′ 28,20″	3.27098	0.511342	0.0170289	0.0109364	2.89262e-06															White limestone
VM2	177	5	60° 58′ 40,89″	14° 31′ 28,20″	19.6392	0.50677	0.0173755	0.0111148	2.6583e-06															White limestone
VM2	177	5	60° 58′ 40,89″	14° 31′ 28,20″	16.9409	0.550994	0.0174072	0.0110854	3.57094e-06															White limestone
VM2	212	1	60° 58′ 40,89″	14° 31′ 28,20″	19.7624	0.394759	0.0166615	0.011149	2.66517e-06															White limestone
VM2	212	1	60° 58′ 40,89″	14° 31′ 28,20″	15.4927	0.392627	0.016836	0.0111023	2.64552e-06															White limestone
VM2	212	1	60° 58′ 40,89″	14° 31′ 28,20″	17.6778	0.393909	0.0167039	0.0111262	2.65896e-06															White limestone
VM2	212	2	60° 58′ 40,89″	14° 31′ 28,20″	17.3466	0.395637	0.0162999	0.0111226	2.69087e-06															White limestone
VM2	212	2	60° 58′ 40,89″	14° 31′ 28,20″	19.293	0.430388	0.0164804	0.0111438	3.26027e-06															White limestone
VM2	212	3	60° 58′ 40,89″	14° 31′ 28,20″	20.7336	0.394373	0.0168128	0.0111596	2.65419e-06															White limestone
VM2	212	3	60° 58′ 40,89″	14° 31′ 28,20″	21.47	0.394665	0.0167992	0.0111676	2.65624e-06															White limestone
VM2	212	3	60° 58′ 40,89″	14° 31′ 28,20″	16.7577	0.404513	0.0165159	0.0111161	2.84662e-06															White limestone
VM2	212	4	60° 58′ 40,89″	14° 31′ 28,20″	20.6387	0.481783	0.0166243	0.0111585	4.02554e-06															White limestone
VM2	212	4	60° 58′ 40,89″	14° 31′ 28,20″	18.8862	0.430058	0.0161069	0.0111394	3.25647e-06															White limestone
VM2	212	4	60° 58′ 40,89″	14° 31′ 28,20″	16.2238	0.393325	0.0167292	0.0111103	2.65479e-06															White limestone
VM2	328	1	60° 58′ 40,89″	14° 31′ 28,20″	1.2101	0.406683	0.0175626	0.0109461	2.94308e-06															White limestone
VM2	328	1	60° 58′ 40,89″	14° 31′ 28,20″	1.31395	0.387383	0.0170165	0.0109473	2.6128e-06															White limestone
VM2	328	1	60° 58′ 40,89″	14° 31′ 28,20″	1.15348	0.389359	0.017082	0.0109455	2.64837e-06															White limestone
VM2	328	1	60° 58′ 40,89″	14° 31′ 28,20″	2.64858	0.391434	0.0178453	0.0109619	2.6785e-06															White limestone
VM2	328	2	60° 58′ 40,89″	14° 31′ 28,20″	-6.39148	1.17959	0.0219912	0.010863	1.24676e-05															White limestone
VM2	328	2	60° 58′ 40,89″	14° 31′ 28,20″	1.24167	0.388308	0.0167971	0.0109465	2.62948e-06															White limestone
VM2	328	2	60° 58′ 40,89″	14° 31′ 28,20″	4.20945	0.401331	0.0169761	0.0109789	2.84217e-06															White limestone
VM2	328	2	60° 58′ 40,89″	14° 31′ 28,20″	6.83974	0.425485	0.0178429	0.0110077	3.22604e-06															White limestone
VM2	328	2	60° 58′ 40,89″	14° 31′ 28,20″	19.5845	0.390501	0.0176477	0.011147	2.58985e-06															White limestone
VM2	328	3	60° 58′ 40,89″	14° 31′ 28,20″	1.08682	0.47276	0.0172211	0.0109448	3.95138e-06															White limestone
VM2	328	3	60° 58′ 40,89″	14° 31′ 28,20″	0.849664	0.404302	0.0166659	0.0109422	2.90496e-06															White limestone
VM2	328	3	60° 58′ 40,89″	14° 31′ 28,20″	0.796153	0.405819	0.0169207	0.0109416	2.93034e-06															White limestone
VM2	328	3	60° 58′ 40,89″	14° 31′ 28,20″	0.254463	0.387689	0.0168704	0.0109357	2.62271e-06															White limestone
VM2	328	3	60° 58′ 40,89″	14° 31′ 28,20″	18.9062	0.391654	0.0173116	0.0111396	2.61352e-06															White limestone
VM2	328	4	60° 58′ 40,89″	14° 31′ 28,20″	-4.69335	0.383774	0.0174245	0.0108816	2.57428e-06															White limestone
VM2	328	4	60° 58′ 40,89″	14° 31′ 28,20″	-4.89473	0.384455	0.0179647	0.0108794	2.58726e-06															White limestone
VM2	328	4	60° 58′ 40,89″	14° 31′ 28,20″	-4.01405	0.386427	0.0169559	0.010889	2.61845e-06															White limestone
VM2	328	4	60° 58′ 40,89″	14° 31′ 28,20″	-2.42001	0.386202	0.0170198	0.0109064	2.60773e-06															White limestone
VM2	328	4	60° 58′ 40,89″	14° 31′ 28,20″	-3.71528	0.386973	0.0167449	0.0108923	2.62682e-06						30.6	0.7157	0.0012	0.0012	0.0569	0.0035	0.000198317	0.00041467	0.1754	White limestone
VM2	328	5	60° 58′ 40,89″	14° 31′ 28,20″	1.79737	0.500863	0.01665	0.0109204	2.67824e-06						31	0.71562	0.00073	0.00074	0.0556	0.0022	0.000132057	0.000208017	0.3193	White limestone
VM2	328	5	60° 58′ 40,89″	14° 31′ 28,20″	2.04378	0.510752	0.016914	0.010923	2.88982e-06															White limestone
VM2	328	5	60° 58′ 40,89″	14° 31′ 28,20″	7.57972	0.5435	0.0166281	0.0109834	3.49347e-06															White limestone
VM2	328	5	60° 58′ 40,89″	14° 31′ 28,20″	19.5051	0.558111	0.0165006	0.0111134	3.68404e-06						32.2	0.71609	0.00026	0.00029	0.05662	0.00067	<DL		1.104	White limestone
VM2	328	5	60° 58′ 40,89″	14° 31′ 28,20″	17.9158	0.504221	0.0172225	0.0110961	2.61524e-06						41.2	0.71601	0.00056	0.00059	0.0577	0.0014	0.000205112	0.000167266	0.3342	White limestone
VM2	328	6	60° 58′ 40,89″	14° 31′ 28,20″	1.0098	0.499509	0.0168922	0.0109118	2.65473e-06															White limestone
VM2	328	6	60° 58′ 40,89″	14° 31′ 28,20″	1.06992	0.531697	0.0177067	0.0109124	3.31522e-06															White limestone
VM2	328	6	60° 58′ 40,89″	14° 31′ 28,20″	6.86816	0.523183	0.0172192	0.0109756	3.10811e-06															White limestone
VM2	328	6	60° 58′ 40,89″	14° 31′ 28,20″	7.83553	0.500413	0.0170319	0.0109862	2.6164e-06															White limestone
VM2	328	6	60° 58′ 40,89″	14° 31′ 28,20″	1.37956	0.505314	0.01722	0.0109158	2.77925e-06															White limestone
VM2	383	1	60° 58′ 40,89″	14° 31′ 28,20″	-39.0162	0.434048	0.0235043	0.0104966	4.25029e-06															Granite
VM2	383	1	60° 58′ 40,89″	14° 31′ 28,20″	-39.1682	0.339611	0.0224022	0.010495	3.05706e-06															Granite
VM2	383	1	60° 58′ 40,89″	14° 31′ 28,20″	-47.7475	0.350886	0.0152206	0.0104013	3.21768e-06						30	0.73633	0.00055	0.00058	0.0565	0.00033	0.956017	0.0462023	1.884	Granite
VM2	383	1	60° 58′ 40,89″	14° 31′ 28,20″	-45.1877	0.470175	0.0174986	0.0104292	4.69261e-06						20.177	0.73193	0.00033	0.00036	0.05659	0.00036	0.725176	0.00898721	2.399	Granite
VM2	383	1	60° 58′ 40,89″	14° 31′ 28,20″	-40.1872	0.434855	0.0231055	0.0104839	4.26138e-06															Granite
VM2	383	2	60° 58′ 40,89″	14° 31′ 28,20″	-44.9387	0.562097	0.0197745	0.010432	5.77446e-06															Granite
VM2	383	2	60° 58′ 40,89″	14° 31′ 28,20″	-39.1389	0.472282	0.0210381	0.0104953	4.71192e-06															Granite
VM2	383	2	60° 58′ 40,89″	14° 31′ 28,20″	-40.8921	0.378633	0.0207517	0.0104762	3.56465e-06															Granite
VM2	383	2	60° 58′ 40,89″	14° 31′ 28,20″	-42.4174	0.543741	0.0184445	0.0104595	5.55863e-06															Granite
VM2	383	3	60° 58′ 40,89″	14° 31′ 28,20″	-44.4026	0.365626	0.0191904	0.0104775	2.95531e-06															Granite
VM2	383	3	60° 58′ 40,89″	14° 31′ 28,20″	-52.2559	0.321724	0.0211877	0.0103914	2.28579e-06															Granite
VM2	383	3	60° 58′ 40,89″	14° 31′ 28,20″	-44.56	0.374907	0.0200075	0.0104757	3.09239e-06															Granite
VM2	383	3	60° 58′ 40,89″	14° 31′ 28,20″	-42.8156	0.446365	0.022104	0.0104949	4.0736e-06															Granite
VM2	383	3	60° 58′ 40,89″	14° 31′ 28,20″	-43.6615	0.508092	0.0199004	0.0104856	4.86754e-06															Granite
VM2	383	3	60° 58′ 40,89″	14° 31′ 28,20″	-43.4748	0.635855	0.0207589	0.0104876	6.42402e-06															Granite
VM2	383	3	60° 58′ 40,89″	14° 31′ 28,20″	-35.4801	0.45266	0.0202293	0.0105753	4.14265e-06															Granite
VM2	383	4	60° 58′ 40,89″	14° 31′ 28,20″	-44.091	0.484233	0.023684	0.0104809	4.5664e-06															Granite
VM2	383	4	60° 58′ 40,89″	14° 31′ 28,20″	-44.3549	0.455045	0.0239892	0.010478	4.19033e-06															Granite
VM2	383	4	60° 58′ 40,89″	14° 31′ 28,20″	-46.9781	0.525564	0.0225482	0.0104492	5.09077e-06															Granite
VM2	383	4	60° 58′ 40,89″	14° 31′ 28,20″	-42.2902	0.424101	0.0229268	0.0105006	3.77562e-06															Granite
VM2	422	1	60° 58′ 40,89″	14° 31′ 28,20″	-9.26868	0.383332	0.0173615	0.0108316	2.58596e-06															Granite
VM2	422	1	60° 58′ 40,89″	14° 31′ 28,20″	-9.7217	0.401081	0.0178608	0.0108266	2.89171e-06															Granite
VM2	422	1	60° 58′ 40,89″	14° 31′ 28,20″	-5.75899	0.384814	0.0170968	0.0108699	2.59732e-06															Granite
VM2	422	2	60° 58′ 40,89″	14° 31′ 28,20″	-9.7914	0.41471	0.0177925	0.0108259	3.11338e-06															Granite
VM2	422	2	60° 58′ 40,89″	14° 31′ 28,20″	-6.05916	0.3941	0.0171853	0.0108667	2.76e-06															Granite
VM2	422	3	60° 58′ 40,89″	14° 31′ 28,20″	-8.13871	0.440496	0.0182672	0.0108439	3.50625e-06															Granite
VM2	422	3	60° 58′ 40,89″	14° 31′ 28,20″	-12.9741	0.373363	0.0195389	0.0107911	2.42206e-06															Granite
VM2	422	4	60° 58′ 40,89″	14° 31′ 28,20″	-6.80934	0.543733	0.0171875	0.0108265	3.58945e-06															Granite
VM2	422	4	60° 58′ 40,89″	14° 31′ 28,20″	-7.2718	0.496209	0.0171494	0.0108215	2.65133e-06															Granite
VM2	422	4	60° 58′ 40,89″	14° 31′ 28,20″	-7.93651	0.58594	0.0175104	0.0108143	4.31309e-06															Granite
VM2	422	5	60° 58′ 40,89″	14° 31′ 28,20″	-10.0039	0.491629	0.0185143	0.0107917	2.57176e-06															Granite
VM2	422	5	60° 58′ 40,89″	14° 31′ 28,20″	-9.45957	0.485689	0.0194421	0.0107976	2.4289e-06															Granite
VM2	429	1	60° 58′ 40,89″	14° 31′ 28,20″	0.48997	0.382608	0.0181264	0.0109383	2.53089e-06															Granite
VM2	429	1	60° 58′ 40,89″	14° 31′ 28,20″	-0.542679	0.394098	0.0181725	0.010927	2.73779e-06															Granite
VM2	429	2	60° 58′ 40,89″	14° 31′ 28,20″	-1.06675	0.39936	0.0183891	0.0109212	2.82955e-06															Granite
VM2	429	2	60° 58′ 40,89″	14° 31′ 28,20″	-2.37011	0.379645	0.0186843	0.010907	2.48971e-06															Granite
VM2	429	3	60° 58′ 40,89″	14° 31′ 28,20″	0.810358	0.385256	0.0174841	0.0109418	2.5771e-06															Granite
VM2	429	3	60° 58′ 40,89″	14° 31′ 28,20″	-1.37011	0.382862	0.0179129	0.0109179	2.5436e-06															Granite
VM2	429	3	60° 58′ 40,89″	14° 31′ 28,20″	-2.05965	0.420738	0.0174901	0.0109104	3.18195e-06															Granite
VM2	429	4	60° 58′ 40,89″	14° 31′ 28,20″	-3.02448	0.380048	0.0185159	0.0108998	2.49994e-06															Granite
VM2	429	4	60° 58′ 40,89″	14° 31′ 28,20″	-3.06823	0.385337	0.0189339	0.0108994	2.59515e-06															Granite
VM2	429	4	60° 58′ 40,89″	14° 31′ 28,20″	-3.90314	0.379011	0.0187255	0.0108902	2.48496e-06															Granite
VM2	429	4	60° 58′ 40,89″	14° 31′ 28,20″	0.241637	0.402488	0.0169169	0.0109355	2.87702e-06															Granite
VM2	429	4	60° 58′ 40,89″	14° 31′ 28,20″	-1.82071	0.382975	0.0178464	0.010913	2.54758e-06															Granite
VM2	429	5	60° 58′ 40,89″	14° 31′ 28,20″	-0.817985	0.381816	0.0182279	0.010924	2.5223e-06															Granite
VM2	429	5	60° 58′ 40,89″	14° 31′ 28,20″	-0.789363	0.409248	0.0178834	0.0109243	2.99271e-06															Granite
VM2	429	5	60° 58′ 40,89″	14° 31′ 28,20″	-1.5327	0.383871	0.0176424	0.0109161	2.56241e-06															Granite
VM2	484	1	60° 58′ 40,89″	14° 31′ 28,20″	-2.54877	0.399392	0.0188742	0.010905	2.83589e-06															Granite
VM2	484	1	60° 58′ 40,89″	14° 31′ 28,20″	-1.30405	0.381484	0.0182183	0.0109186	2.51843e-06															Granite
VM2	484	1	60° 58′ 40,89″	14° 31′ 28,20″	-1.25114	0.411037	0.0185272	0.0109192	3.02358e-06															Granite
VM2	484	2	60° 58′ 40,89″	14° 31′ 28,20″	-2.74674	0.381739	0.0180869	0.0109029	2.52936e-06															Granite
VM2	484	2	60° 58′ 40,89″	14° 31′ 28,20″	-6.37534	0.375799	0.0194251	0.0108632	2.43714e-06															Granite
VM2	484	3	60° 58′ 40,89″	14° 31′ 28,20″	-1.73895	0.429105	0.0177753	0.0109139	3.3118e-06															Granite
VM2	484	3	60° 58′ 40,89″	14° 31′ 28,20″	-2.90892	0.381218	0.018207	0.0109011	2.52065e-06															Granite
VM2	484	3	60° 58′ 40,89″	14° 31′ 28,20″	-2.92632	0.408427	0.0183555	0.0109009	2.98719e-06															Granite
VM2	632	1	60° 58′ 40,89″	14° 31′ 28,20″	-3.07573	0.534694	0.0130807	0.0108993	4.81321e-06															Granite
VM2	632	1	60° 58′ 40,89″	14° 31′ 28,20″	-0.944539	0.405155	0.0135225	0.0109226	2.92593e-06															Granite
VM2	632	2	60° 58′ 40,89″	14° 31′ 28,20″	-1.58388	0.408602	0.0129998	0.0109156	2.98509e-06															Granite
VM2	632	2	60° 58′ 40,89″	14° 31′ 28,20″	-3.31076	0.40658	0.0131942	0.0108967	2.95834e-06															Granite
VM2	632	3	60° 58′ 40,89″	14° 31′ 28,20″	-2.68232	0.422412	0.0130299	0.0109036	3.21052e-06															Granite
VM2	632	3	60° 58′ 40,89″	14° 31′ 28,20″	-3.14601	0.407407	0.0130809	0.0108985	2.9713e-06															Granite
VM2	642	1	60° 58′ 40,89″	14° 31′ 28,20″	0.181605	0.408641	0.0130748	0.0109349	2.97917e-06															Granite
VM2	642	1	60° 58′ 40,89″	14° 31′ 28,20″	-1.29655	0.407912	0.0130924	0.0109187	2.97272e-06															Granite
VM2	642	2	60° 58′ 40,89″	14° 31′ 28,20″	-2.09784	0.444109	0.0130893	0.01091	3.54156e-06															Granite
VM2	642	2	60° 58′ 40,89″	14° 31′ 28,20″	-0.956369	0.479135	0.013469	0.0109224	4.04776e-06															Granite
VM2	642	3	60° 58′ 40,89″	14° 31′ 28,20″	-2.63848	0.40532	0.0134144	0.0109041	2.93507e-06															Granite
VM2	642	3	60° 58′ 40,89″	14° 31′ 28,20″	-1.36346	0.45157	0.0129352	0.010918	3.65042e-06															Granite
VM2	642	3	60° 58′ 40,89″	14° 31′ 28,20″	0.013113	0.4221	0.0132191	0.010933	3.19628e-06															Granite
CC1	64	1	60° 59′ 39,83″	14° 29′ 56,50″	-1.5037	0.378912	0.0184662	0.0109369	2.50736e-06															Grey limestone
CC1	64	2	60° 59′ 39,83″	14° 29′ 56,50″	-11.6761	0.545487	0.0180454	0.0108254	4.9991e-06															Grey limestone
CC1	64	2	60° 59′ 39,83″	14° 29′ 56,50″	-5.39052	0.611488	0.0189346	0.0108943	5.83264e-06															Grey limestone
CC1	64	3	60° 59′ 39,83″	14° 29′ 56,50″	-9.58927	0.374509	0.0190358	0.0108483	2.46277e-06															Grey limestone
CC1	64	3	60° 59′ 39,83″	14° 29′ 56,50″	-4.61718	0.391698	0.0177141	0.0109028	2.74548e-06															Grey limestone
CC1	377	1	60° 59′ 39,83″	14° 29′ 56,50″	-0.136315	0.380237	0.0233548	0.0109628	3.05752e-06															Black shale
CC1	377	1	60° 59′ 39,83″	14° 29′ 56,50″	0.490586	0.35276	0.0234202	0.0109697	2.62983e-06															Black shale
CC1	377	1	60° 59′ 39,83″	14° 29′ 56,50″	-7.05423	0.316772	0.0280409	0.010887	2.03447e-06															Black shale
CC1	377	1	60° 59′ 39,83″	14° 29′ 56,50″	-1.91701	0.332977	0.0228479	0.0109433	2.3072e-06															Black shale
CC1	377	1	60° 59′ 39,83″	14° 29′ 56,50″	-1.60092	0.329572	0.023065	0.0109468	2.2465e-06															Black shale
CC1	377	1	60° 59′ 39,83″	14° 29′ 56,50″	-0.358214	0.36899	0.0232027	0.0109604	2.88765e-06															Black shale
CC1	377	2	60° 59′ 39,83″	14° 29′ 56,50″	-0.374161	0.329234	0.0237035	0.0109602	2.23613e-06															Black shale
CC1	377	2	60° 59′ 39,83″	14° 29′ 56,50″	0.0699583	0.3297	0.0231847	0.0109651	2.24277e-06															Black shale
CC1	377	2	60° 59′ 39,83″	14° 29′ 56,50″	-2.49433	0.334701	0.023383	0.010937	2.33898e-06															Black shale
CC1	402.6	1	60° 59′ 39,83″	14° 29′ 56,50″	-3.34989	0.331465	0.0222341	0.0109276	2.28589e-06															Grey limestone with clayey parts
CC1	402.6	1	60° 59′ 39,83″	14° 29′ 56,50″	-3.929	0.361294	0.0224592	0.0109212	2.77846e-06															Grey limestone with clayey parts
CC1	402.6	2	60° 59′ 39,83″	14° 29′ 56,50″	-3.47564	0.330288	0.0226351	0.0109262	2.26574e-06															Grey limestone with clayey parts
CC1	402.6	2	60° 59′ 39,83″	14° 29′ 56,50″	-3.09521	0.361494	0.0222181	0.0109304	2.77918e-06															Grey limestone with clayey parts
CC1	402.6	2	60° 59′ 39,83″	14° 29′ 56,50″	-2.63631	0.332008	0.0221246	0.0109354	2.29286e-06															Grey limestone with clayey parts
CC1	402.6	3	60° 59′ 39,83″	14° 29′ 56,50″	-1.75966	0.331142	0.0224997	0.010945	2.27465e-06															Grey limestone with clayey parts
CC1	402.6	3	60° 59′ 39,83″	14° 29′ 56,50″	-2.30554	0.330556	0.022652	0.010939	2.26631e-06															Grey limestone with clayey parts
CC1	402.6	3	60° 59′ 39,83″	14° 29′ 56,50″	-2.64546	0.329101	0.0231453	0.0109353	2.24192e-06															Grey limestone with clayey parts
CC1	402.6	4	60° 59′ 39,83″	14° 29′ 56,50″	-5.69323	0.326578	0.023791	0.0109019	2.20817e-06															Grey limestone with clayey parts
CC1	402.6	4	60° 59′ 39,83″	14° 29′ 56,50″	-2.42228	0.352994	0.0220872	0.0109378	2.64248e-06															Grey limestone with clayey parts
CC1	405	1	60° 59′ 39,83″	14° 29′ 56,50″	6.85769	0.409655	0.0210398	0.0110284	3.00211e-06															Grey limestone with clayey parts
CC1	405	1	60° 59′ 39,83″	14° 29′ 56,50″	1.06824	0.370923	0.0211524	0.010965	2.34765e-06															Grey limestone with clayey parts
CC1	405	1	60° 59′ 39,83″	14° 29′ 56,50″	3.17697	0.404796	0.0209476	0.0109881	2.9358e-06															Grey limestone with clayey parts
CC1	405	2	60° 59′ 39,83″	14° 29′ 56,50″	-1.38701	0.371142	0.0212766	0.0109381	2.36323e-06															Grey limestone with clayey parts
CC1	405	2	60° 59′ 39,83″	14° 29′ 56,50″	-1.2856	0.37014	0.0211666	0.0109393	2.3438e-06															Grey limestone with clayey parts
CC1	405	2	60° 59′ 39,83″	14° 29′ 56,50″	-1.83592	0.370174	0.0210991	0.0109332	2.34703e-06															Grey limestone with clayey parts
CC1	405	3	60° 59′ 39,83″	14° 29′ 56,50″	-2.18783	0.396259	0.0207471	0.0109294	2.81352e-06															Grey limestone with clayey parts
CC1	405	3	60° 59′ 39,83″	14° 29′ 56,50″	-0.459773	0.399194	0.0202826	0.0109483	2.85626e-06															Grey limestone with clayey parts
CC1	405	4	60° 59′ 39,83″	14° 29′ 56,50″	5.86427	0.376111	0.019944	0.0110176	2.423e-06															Grey limestone with clayey parts
CC1	405	4	60° 59′ 39,83″	14° 29′ 56,50″	0.226782	0.41626	0.0198106	0.0109558	3.13265e-06															Grey limestone with clayey parts
CC1	405	4	60° 59′ 39,83″	14° 29′ 56,50″	-1.50675	0.376144	0.0192439	0.0109368	2.45685e-06															Grey limestone with clayey parts
CC1	405	5	60° 59′ 39,83″	14° 29′ 56,50″	-0.258153	0.369441	0.0217822	0.0109615	2.8943e-06															Grey limestone with clayey parts
CC1	405	5	60° 59′ 39,83″	14° 29′ 56,50″	-3.16404	0.829928	0.0272419	0.0109296	8.65144e-06															Grey limestone with clayey parts
CC1	405.8	1	60° 59′ 39,83″	14° 29′ 56,50″	-2.12428	0.333482	0.0231555	0.010941	2.31667e-06															Grey limestone with clayey parts
CC1	405.8	1	60° 59′ 39,83″	14° 29′ 56,50″	-2.22735	0.329	0.023218	0.0109399	2.23863e-06															Grey limestone with clayey parts
CC1	405.8	2	60° 59′ 39,83″	14° 29′ 56,50″	-3.03912	0.328048	0.0234809	0.010931	2.22469e-06															Grey limestone with clayey parts
CC1	405.8	2	60° 59′ 39,83″	14° 29′ 56,50″	-3.2208	0.32771	0.0235891	0.010929	2.21935e-06															Grey limestone with clayey parts
CC1	405.8	2	60° 59′ 39,83″	14° 29′ 56,50″	-1.89847	0.345716	0.0230445	0.0109435	2.52243e-06															Grey limestone with clayey parts
CC1	405.8	3	60° 59′ 39,83″	14° 29′ 56,50″	-2.2288	0.374233	0.022943	0.0109399	2.97274e-06															Grey limestone with clayey parts
CC1	405.8	3	60° 59′ 39,83″	14° 29′ 56,50″	-2.43512	0.328757	0.0233034	0.0109376	2.23509e-06															Grey limestone with clayey parts
CC1	405.8	3	60° 59′ 39,83″	14° 29′ 56,50″	-2.10883	0.37225	0.0229693	0.0109412	2.94232e-06															Grey limestone with clayey parts
CC1	406.2	1	60° 59′ 39,83″	14° 29′ 56,50″	10.2052	0.335199	0.0221932	0.0110762	2.30345e-06															Granite
CC1	406.2	1	60° 59′ 39,83″	14° 29′ 56,50″	9.39486	0.35494	0.0237429	0.0110673	2.63772e-06															Granite
CC1	406.2	2	60° 59′ 39,83″	14° 29′ 56,50″	14.282	0.332954	0.0236516	0.0111209	2.24924e-06															Granite
CC1	406.2	2	60° 59′ 39,83″	14° 29′ 56,50″	12.6265	0.341036	0.023706	0.0111028	2.39608e-06															Granite
CC1	406.2	2	60° 59′ 39,83″	14° 29′ 56,50″	11.5743	0.333572	0.0229218	0.0110912	2.26997e-06															Granite
CC1	406.2	3	60° 59′ 39,83″	14° 29′ 56,50″	11.5591	0.348684	0.0238355	0.0110911	2.52845e-06															Granite
CC1	406.2	3	60° 59′ 39,83″	14° 29′ 56,50″	12.8508	0.332205	0.0235319	0.0111052	2.2411e-06															Granite
CC1	406.2	3	60° 59′ 39,83″	14° 29′ 56,50″	13.1693	0.349783	0.0233064	0.0111087	2.54148e-06															Granite
CC1	406.2	3	60° 59′ 39,83″	14° 29′ 56,50″	13.4796	0.333067	0.0232618	0.0111121	2.25416e-06															Granite
CC1	406.2	3	60° 59′ 39,83″	14° 29′ 56,50″	14.1009	0.345514	0.0234963	0.0111189	2.46717e-06															Granite
CC1	406.2	4	60° 59′ 39,83″	14° 29′ 56,50″	12.5898	0.333265	0.0230987	0.0111024	2.2609e-06															Granite
CC1	406.2	4	60° 59′ 39,83″	14° 29′ 56,50″	13.687	0.33402	0.0229405	0.0111144	2.27032e-06															Granite
CC1	411	1	60° 59′ 39,83″	14° 29′ 56,50″	-1.05488	0.380644	0.0195583	0.0109418	2.53672e-06															Granite
CC1	411	1	60° 59′ 39,83″	14° 29′ 56,50″	-6.096	0.37308	0.0197267	0.0108866	2.42094e-06															Granite
CC1	411	1	60° 59′ 39,83″	14° 29′ 56,50″	-6.86002	0.3953	0.0198372	0.0108782	2.81548e-06															Granite
CC1	411	2	60° 59′ 39,83″	14° 29′ 56,50″	-2.05055	0.382009	0.0196513	0.0109309	2.56548e-06															Granite
CC1	411	2	60° 59′ 39,83″	14° 29′ 56,50″	5.8876	0.37777	0.019457	0.0110178	2.45368e-06															Granite
CC1	411	2	60° 59′ 39,83″	14° 29′ 56,50″	5.25427	0.377624	0.019435	0.0110109	2.45383e-06															Granite
CC1	411	2	60° 59′ 39,83″	14° 29′ 56,50″	5.32925	0.38599	0.0197971	0.0110117	2.60507e-06															Granite
CC1	411	3	60° 59′ 39,83″	14° 29′ 56,50″	1.59062	0.375285	0.0198105	0.0109708	2.42706e-06															Granite
CC1	411	3	60° 59′ 39,83″	14° 29′ 56,50″	2.20301	0.376778	0.0194441	0.0109775	2.45192e-06															Granite
CC1	411	3	60° 59′ 39,83″	14° 29′ 56,50″	6.02613	0.384868	0.0194877	0.0110193	2.58209e-06															Granite
CC1	411	4	60° 59′ 39,83″	14° 29′ 56,50″	6.46747	0.378243	0.0193552	0.0110242	2.45979e-06															Granite
CC1	411	4	60° 59′ 39,83″	14° 29′ 56,50″	2.45602	0.401853	0.0193034	0.0109802	2.88961e-06															Granite
CC1	411	5	60° 59′ 39,83″	14° 29′ 56,50″	0.841592	0.375812	0.0195594	0.0109626	2.4402e-06															Granite
CC1	411	5	60° 59′ 39,83″	14° 29′ 56,50″	4.74129	0.380949	0.0195644	0.0110053	2.51701e-06															Granite
CC1	411	5	60° 59′ 39,83″	14° 29′ 56,50″	6.50631	0.378741	0.0192146	0.0110246	2.46881e-06															Granite
CC1	411	5	60° 59′ 39,83″	14° 29′ 56,50″	5.73402	0.377863	0.0194885	0.0110161	2.45609e-06															Granite
CC1	411	6	60° 59′ 39,83″	14° 29′ 56,50″	5.07018	0.377048	0.0195783	0.0110089	2.444e-06															Granite
CC1	411	0.019115	60° 59′ 39,83″	14° 29′ 56,50″	5.00577	0.379388	0.019115	0.0110082	2.48737e-06															Granite
CC1	411	6	60° 59′ 39,83″	14° 29′ 56,50″	-0.240971	0.376295	0.0193127	0.0109507	2.45396e-06															Granite
CC1	411	6	60° 59′ 39,83″	14° 29′ 56,50″	-1.65984	0.376074	0.0192548	0.0109352	2.45624e-06															Granite
CC1	411	6	60° 59′ 39,83″	14° 29′ 56,50″	3.67155	0.390764	0.0194525	0.0109935	2.69592e-06															Granite
CC1	411.7	1	60° 59′ 39,83″	14° 29′ 56,50″	3.34992	0.349904	0.0225383	0.011001	2.57459e-06															Granite
CC1	411.7	1	60° 59′ 39,83″	14° 29′ 56,50″	2.65974	0.347901	0.0225614	0.0109935	2.54393e-06															Granite
CC1	411.7	1	60° 59′ 39,83″	14° 29′ 56,50″	2.6819	0.375606	0.022651	0.0109937	2.98028e-06															Granite
CC1	411.7	1	60° 59′ 39,83″	14° 29′ 56,50″	2.43443	0.35483	0.0225362	0.010991	2.65723e-06															Granite
CC1	411.7	2	60° 59′ 39,83″	14° 29′ 56,50″	5.57039	0.333709	0.0222828	0.0110254	2.29372e-06															Granite
CC1	411.7	2	60° 59′ 39,83″	14° 29′ 56,50″	3.19031	0.332882	0.0223505	0.0109993	2.28764e-06															Granite
CC1	411.7	2	60° 59′ 39,83″	14° 29′ 56,50″	2.70913	0.387752	0.0223944	0.010994	3.16175e-06															Granite
CC1	411.7	3	60° 59′ 39,83″	14° 29′ 56,50″	2.72231	0.350063	0.0223983	0.0109942	2.57917e-06															Granite
CC1	411.7	3	60° 59′ 39,83″	14° 29′ 56,50″	2.35155	0.332346	0.0224722	0.0109901	2.28123e-06															Granite
CC1	411.7	3	60° 59′ 39,83″	14° 29′ 56,50″	6.36005	0.356917	0.0223799	0.011034	2.67882e-06															Granite
CC1	411.7	4	60° 59′ 39,83″	14° 29′ 56,50″	0.656602	0.331614	0.022557	0.0109715	2.27438e-06															Granite
CC1	411.7	4	60° 59′ 39,83″	14° 29′ 56,50″	3.09141	0.33611	0.0221531	0.0109982	2.34407e-06															Granite
CC1	411.7	5	60° 59′ 39,83″	14° 29′ 56,50″	4.58409	0.373835	0.0239035	0.0110146	2.94816e-06															Granite
CC1	411.7	5	60° 59′ 39,83″	14° 29′ 56,50″	2.19055	0.332492	0.0223881	0.0109883	2.28434e-06															Granite
CC1	411.7	5	60° 59′ 39,83″	14° 29′ 56,50″	2.68186	0.333121	0.0222261	0.0109937	2.29361e-06															Granite
CC1	411.7	5	60° 59′ 39,83″	14° 29′ 56,50″	1.7985	0.332596	0.0223248	0.010984	2.28754e-06															Granite
CC1	411.7	6	60° 59′ 39,83″	14° 29′ 56,50″	2.22605	0.345153	0.0221709	0.0109887	2.49991e-06															Granite
CC1	411.7	6	60° 59′ 39,83″	14° 29′ 56,50″	1.80178	0.33217	0.0224712	0.0109841	2.28008e-06															Granite
CC1	411.7	6	60° 59′ 39,83″	14° 29′ 56,50″	0.937921	0.340228	0.0223067	0.0109746	2.42163e-06															Granite
CC1	411.7	6	60° 59′ 39,83″	14° 29′ 56,50″	1.13663	0.332337	0.0223508	0.0109768	2.28535e-06															Granite
CC1	411.7	6	60° 59′ 39,83″	14° 29′ 56,50″	2.97615	0.355385	0.0222374	0.0109969	2.66448e-06															Granite
CC1	411.7	6	60° 59′ 39,83″	14° 29′ 56,50″	2.97152	0.340287	0.0222204	0.0109969	2.41586e-06															Granite
CC1	468	1	60° 59′ 39,83″	14° 29′ 56,50″	-3.72868	0.329273	0.0230197	0.0109234	2.24881e-06															Granite
CC1	468	1	60° 59′ 39,83″	14° 29′ 56,50″	-1.52727	0.329475	0.0231137	0.0109476	2.24453e-06															Granite
CC1	468	1	60° 59′ 39,83″	14° 29′ 56,50″	-2.30372	0.329611	0.0231879	0.0109391	2.2497e-06															Granite
CC1	468	1	60° 59′ 39,83″	14° 29′ 56,50″	-1.64643	0.32999	0.0231267	0.0109463	2.25402e-06															Granite
CC1	468	1	60° 59′ 39,83″	14° 29′ 56,50″	-3.94602	0.329175	0.0229821	0.010921	2.24786e-06															Granite
CC1	468	2	60° 59′ 39,83″	14° 29′ 56,50″	-2.88414	0.329248	0.0230642	0.0109327	2.24536e-06															Granite
CC1	468	2	60° 59′ 39,83″	14° 29′ 56,50″	-2.12292	0.330429	0.0226981	0.010941	2.26343e-06															Granite
CC1	468	2	60° 59′ 39,83″	14° 29′ 56,50″	-2.56197	0.333348	0.0227432	0.0109362	2.31586e-06															Granite
CC1	468	2	60° 59′ 39,83″	14° 29′ 56,50″	-2.35347	0.352467	0.022235	0.0109385	2.6338e-06															Granite
CC1	468	3	60° 59′ 39,83″	14° 29′ 56,50″	-5.83513	0.446836	0.0244132	0.0109003	4.00805e-06															Granite
CC1	468	3	60° 59′ 39,83″	14° 29′ 56,50″	-3.69311	0.328986	0.0230815	0.0109238	2.24363e-06															Granite
CC1	468	3	60° 59′ 39,83″	14° 29′ 56,50″	-2.61675	0.328908	0.0232246	0.0109356	2.2384e-06															Granite
CC1	468	3	60° 59′ 39,83″	14° 29′ 56,50″	-3.08777	0.343573	0.0227886	0.0109305	2.4908e-06															Granite
CC1	468	4	60° 59′ 39,83″	14° 29′ 56,50″	-3.82329	0.387557	0.0232356	0.0109224	3.17546e-06															Granite
CC1	468	4	60° 59′ 39,83″	14° 29′ 56,50″	-3.51269	0.358487	0.0227967	0.0109258	2.73316e-06															Granite
CC1	468	4	60° 59′ 39,83″	14° 29′ 56,50″	-3.55689	0.328202	0.0233841	0.0109253	2.22929e-06															Granite
CC1	468	4	60° 59′ 39,83″	14° 29′ 56,50″	-2.30325	0.342471	0.0234172	0.0109391	2.46994e-06															Granite
CC1	468	4	60° 59′ 39,83″	14° 29′ 56,50″	-2.08157	0.336944	0.0233733	0.0109415	2.37601e-06															Granite
CC1	534	1	60° 59′ 39,83″	14° 29′ 56,50″	-2.70951	0.338686	0.0232561	0.0109346	2.4077e-06															Granite
CC1	534	1	60° 59′ 39,83″	14° 29′ 56,50″	-3.43389	0.337773	0.0233232	0.0109267	2.39465e-06															Granite
CC1	534	2	60° 59′ 39,83″	14° 29′ 56,50″	-5.03389	0.327753	0.0234005	0.0109091	2.22665e-06															Granite
CC1	534	2	60° 59′ 39,83″	14° 29′ 56,50″	-3.73128	0.327828	0.0235029	0.0109234	2.22329e-06															Granite
CC1	534	2	60° 59′ 39,83″	14° 29′ 56,50″	-3.98527	0.343066	0.0238392	0.0109206	2.48528e-06															Granite
CC1	534	2	60° 59′ 39,83″	14° 29′ 56,50″	-3.33	0.327884	0.0235274	0.0109278	2.22283e-06															Granite
CC1	534	2	60° 59′ 39,83″	14° 29′ 56,50″	-4.591	0.326781	0.0238077	0.010914	2.20779e-06															Granite
CC1	534	2	60° 59′ 39,83″	14° 29′ 56,50″	-2.97637	0.328387	0.0233673	0.0109317	2.23048e-06															Granite
CC1	534	3	60° 59′ 39,83″	14° 29′ 56,50″	-4.55124	0.32744	0.0235635	0.0109144	2.21936e-06															Granite
CC1	534	3	60° 59′ 39,83″	14° 29′ 56,50″	-3.72094	0.326824	0.0238985	0.0109235	2.2054e-06															Granite
CC1	534	3	60° 59′ 39,83″	14° 29′ 56,50″	-3.75369	0.327069	0.0237837	0.0109232	2.20989e-06															Granite
CC1	534	3	60° 59′ 39,83″	14° 29′ 56,50″	-7.1474	0.326396	0.023709	0.0108859	2.21021e-06															Granite
CC1	534	3	60° 59′ 39,83″	14° 29′ 56,50″	-3.21011	0.3283	0.0233815	0.0109291	2.22979e-06															Granite
CC1	534	3	60° 59′ 39,83″	14° 29′ 56,50″	-2.81801	0.328473	0.0233566	0.0109334	2.23143e-06															Granite
CC1	534	4	60° 59′ 39,83″	14° 29′ 56,50″	-3.1474	0.327397	0.0237356	0.0109298	2.21353e-06															Granite
CC1	534	4	60° 59′ 39,83″	14° 29′ 56,50″	2.8033	0.332003	0.0237357	0.010995	2.27361e-06															Granite
CC1	534	4	60° 59′ 39,83″	14° 29′ 56,50″	2.72001	0.329157	0.0236585	0.0109941	2.22358e-06															Granite
CC1	534	5	60° 59′ 39,83″	14° 29′ 56,50″	-4.91784	0.3692	0.0237365	0.0109104	2.9035e-06															Granite
CC1	534	5	60° 59′ 39,83″	14° 29′ 56,50″	-4.96383	0.357907	0.0244185	0.0109099	2.72827e-06															Granite
CC1	534	5	60° 59′ 39,83″	14° 29′ 56,50″	-3.7321	0.351626	0.0244493	0.0109234	2.62445e-06															Granite
CC1	534	5	60° 59′ 39,83″	14° 29′ 56,50″	-4.42667	0.327184	0.0236715	0.0109158	2.21437e-06															Granite
CC1	534	5	60° 59′ 39,83″	14° 29′ 56,50″	-3.06978	0.32915	0.0233273	0.0109307	2.2443e-06															Granite
CC1	534	5	60° 59′ 39,83″	14° 29′ 56,50″	3.20539	0.38093	0.0232818	0.0109995	3.05909e-06															Granite
CC1	534	6	60° 59′ 39,83″	14° 29′ 56,50″	2.95935	0.350822	0.0234941	0.0109968	2.5908e-06															Granite
CC1	534	6	60° 59′ 39,83″	14° 29′ 56,50″	-1.6363	0.343564	0.0234375	0.0109464	2.48597e-06															Granite
CC1	534	7	60° 59′ 39,83″	14° 29′ 56,50″	-2.34394	0.330935	0.0225092	0.0109386	2.2731e-06															Granite
CC1	537	1	60° 59′ 39,83″	14° 29′ 56,50″	-4.39925	0.405013	0.0133757	0.0108848	2.93663e-06															Granite
CC1	537	1	60° 59′ 39,83″	14° 29′ 56,50″	-3.20451	0.40427	0.0135472	0.0108979	2.91985e-06															Granite
CC1	537	1	60° 59′ 39,83″	14° 29′ 56,50″	-10.0241	0.401242	0.0136789	0.0108233	2.89553e-06															Granite
CC1	537	1	60° 59′ 39,83″	14° 29′ 56,50″	-2.10359	0.405572	0.0134052	0.0109099	2.93721e-06															Granite
CC1	537	1	60° 59′ 39,83″	14° 29′ 56,50″	3.26481	0.447793	0.0137527	0.0109686	3.58003e-06															Granite
CC1	537	2	60° 59′ 39,83″	14° 29′ 56,50″	-3.63617	0.405883	0.0132884	0.0108931	2.94809e-06															Granite
CC1	537	2	60° 59′ 39,83″	14° 29′ 56,50″	-4.43173	0.405348	0.0133237	0.0108845	2.94228e-06															Granite
CC1	537	2	60° 59′ 39,83″	14° 29′ 56,50″	-2.27563	0.406674	0.0132314	0.010908	2.95602e-06															Granite
CC1	537	2	60° 59′ 39,83″	14° 29′ 56,50″	-0.886943	0.411747	0.0131199	0.0109232	3.03378e-06															Granite
CC1	537	3	60° 59′ 39,83″	14° 29′ 56,50″	-3.36142	0.444464	0.0197971	0.0108354	2.42571e-06															Granite
CC1	537	3	60° 59′ 39,83″	14° 29′ 56,50″	-5.30943	0.464137	0.0202267	0.0108142	2.84008e-06															Granite
CC1	537	3	60° 59′ 39,83″	14° 29′ 56,50″	-2.99766	0.467685	0.0204884	0.0108393	2.89413e-06															Granite
CC1	537	3	60° 59′ 39,83″	14° 29′ 56,50″	-4.68133	0.443315	0.019781	0.010821	2.41034e-06															Granite
CC1	537	3	60° 59′ 39,83″	14° 29′ 56,50″	-2.09695	0.44383	0.0199658	0.0108491	2.40273e-06															Granite
CC1	537	3	60° 59′ 39,83″	14° 29′ 56,50″	5.28989	0.446969	0.0198839	0.0109294	2.41731e-06															Granite
CC1	537	3	60° 59′ 39,83″	14° 29′ 56,50″	4.59855	0.475154	0.0199657	0.0109219	2.99019e-06															Granite
CC1	537	3	60° 59′ 39,83″	14° 29′ 56,50″	-2.06223	0.522482	0.0194555	0.0108495	3.84177e-06															Granite
CC1	537	3	60° 59′ 39,83″	14° 29′ 56,50″	4.68697	0.471209	0.0198746	0.0109229	2.91489e-06															Granite
CC1	537	4	60° 59′ 39,83″	14° 29′ 56,50″	-3.15725	0.489192	0.0198345	0.0108376	3.28863e-06						31.4	0.71262	0.00069	0.0007	0.0559	0.0024	0.000334436	0.000216866	0.2865	Granite
CC1	537	4	60° 59′ 39,83″	14° 29′ 56,50″	-4.76135	0.443162	0.0198681	0.0108201	2.40759e-06															Granite
CC1	537	4	60° 59′ 39,83″	14° 29′ 56,50″	-3.20853	0.473011	0.0195031	0.010837	2.99596e-06						15.98	0.716	0.00036	0.00038	0.05655	0.00092	0.000133562	0.000111714	0.92	Granite
CC1	537	4	60° 59′ 39,83″	14° 29′ 56,50″	-1.7948	0.463991	0.0194695	0.0108524	2.81544e-06															Granite
CC1	537	4	60° 59′ 39,83″	14° 29′ 56,50″	4.70523	0.446317	0.0200312	0.0109231	2.40732e-06															Granite
CC1	537	4	60° 59′ 39,83″	14° 29′ 56,50″	5.77401	0.461584	0.0198771	0.0109347	2.71964e-06															Granite
CC1	537	5	60° 59′ 39,83″	14° 29′ 56,50″	-6.41784	0.475863	0.0223616	0.0108021	3.06727e-06															Granite
CC1	537	5	60° 59′ 39,83″	14° 29′ 56,50″	-1.90683	0.468768	0.0201564	0.0108512	2.90819e-06															Granite
CC1	537	5	60° 59′ 39,83″	14° 29′ 56,50″	-0.675665	0.495021	0.0198797	0.0108646	3.37733e-06															Granite
CC1	537	5	60° 59′ 39,83″	14° 29′ 56,50″	-3.15953	0.476041	0.0194122	0.0108376	3.05191e-06															Granite
CC1	537	5	60° 59′ 39,83″	14° 29′ 56,50″	-1.93338	0.495133	0.0195616	0.0108509	3.3858e-06															Granite
CC1	537	5	60° 59′ 39,83″	14° 29′ 56,50″	2.16732	0.502294	0.0193701	0.0108955	3.48768e-06															Granite
CC1	537	5	60° 59′ 39,83″	14° 29′ 56,50″	-2.35312	0.49385	0.0199048	0.0108463	3.36576e-06															Granite
CC1	537	5	60° 59′ 39,83″	14° 29′ 56,50″	-1.58914	0.46786	0.0191272	0.0108546	2.88891e-06															Granite
CC1	537	6	60° 59′ 39,83″	14° 29′ 56,50″	-4.48763	0.527674	0.0182837	0.0108518	3.27635e-06															Granite
CC1	537	6	60° 59′ 39,83″	14° 29′ 56,50″	-4.50915	0.509097	0.0184266	0.0108516	2.90618e-06															Granite
CC1	537	7	60° 59′ 39,83″	14° 29′ 56,50″	-5.42501	0.490802	0.0182409	0.0108416	2.51243e-06															Granite
CC1	537	8	60° 59′ 39,83″	14° 29′ 56,50″	-5.25204	0.526646	0.0184876	0.0108435	3.2619e-06															Granite
CC1	537	8	60° 59′ 39,83″	14° 29′ 56,50″	-5.33101	0.623171	0.0179765	0.0108427	4.88236e-06															Granite
CC1	537	9	60° 59′ 39,83″	14° 29′ 56,50″	1.49285	0.340105	0.0227821	0.0109807	2.41771e-06															Granite
CC1	537	9	60° 59′ 39,83″	14° 29′ 56,50″	5.98461	0.333007	0.0225692	0.0110299	2.27995e-06															Granite
CC1	537	10	60° 59′ 39,83″	14° 29′ 56,50″	-2.75837	0.358224	0.0225806	0.0109341	2.7268e-06															Granite
CC1	537	10	60° 59′ 39,83″	14° 29′ 56,50″	-4.60259	0.329986	0.0226347	0.0109138	2.26445e-06															Granite
CC1	537	11	60° 59′ 39,83″	14° 29′ 56,50″	-6.81708	0.330628	0.0222267	0.0108896	2.28346e-06															Granite
CC1	537	12	60° 59′ 39,83″	14° 29′ 56,50″	5.01766	0.33833	0.0228461	0.0110193	2.37563e-06															Granite
CC1	537	13	60° 59′ 39,83″	14° 29′ 56,50″	-2.78764	0.340025	0.0223884	0.0109337	2.43055e-06															Granite
CC1	537	14	60° 59′ 39,83″	14° 29′ 56,50″	4.12118	0.331757	0.0228367	0.0110095	2.26459e-06															Granite
CC1	537	15	60° 59′ 39,83″	14° 29′ 56,50″	5.78755	0.357837	0.0228854	0.0110278	2.69525e-06															Granite
CC1	537	15	60° 59′ 39,83″	14° 29′ 56,50″	4.04743	0.33422	0.0219806	0.0110087	2.308e-06															Granite
CC1	537	16	60° 59′ 39,83″	14° 29′ 56,50″	-4.80847	0.329393	0.0228152	0.0109116	2.25476e-06															Granite
CC1	537	16	60° 59′ 39,83″	14° 29′ 56,50″	-5.23688	0.329448	0.0227637	0.0109069	2.25726e-06															Granite
CC1	537	16	60° 59′ 39,83″	14° 29′ 56,50″	-3.81028	0.330596	0.022482	0.0109225	2.27233e-06															Granite
CC1	537	16	60° 59′ 39,83″	14° 29′ 56,50″	-1.02196	0.350832	0.0224299	0.0109531	2.6033e-06															Granite
CC1	537	16	60° 59′ 39,83″	14° 29′ 56,50″	5.41093	0.334314	0.0220662	0.0110236	2.30486e-06															Granite
CC1	538	1	60° 59′ 39,83″	14° 29′ 56,50″	-4.55971	0.345764	0.0229803	0.0109143	2.53167e-06															Granite
CC1	538	1	60° 59′ 39,83″	14° 29′ 56,50″	-5.36368	0.342934	0.0227808	0.0109055	2.48752e-06															Granite
CC1	538	1	60° 59′ 39,83″	14° 29′ 56,50″	5.42633	0.331936	0.0228937	0.0110238	2.26309e-06															Granite
CC1	538	1	60° 59′ 39,83″	14° 29′ 56,50″	-3.00146	0.33037	0.0226513	0.0109314	2.26551e-06															Granite
CC1	538	2	60° 59′ 39,83″	14° 29′ 56,50″	-4.56515	0.333187	0.0237393	0.0109143	2.32e-06															Granite
CC1	538	2	60° 59′ 39,83″	14° 29′ 56,50″	-3.49211	0.32835	0.023324	0.010926	2.23168e-06															Granite
CC1	538	2	60° 59′ 39,83″	14° 29′ 56,50″	-5.04162	0.327259	0.0235898	0.010909	2.21792e-06															Granite
CC1	538	3	60° 59′ 39,83″	14° 29′ 56,50″	-4.46198	0.395512	0.0232409	0.0109154	3.29285e-06															Granite
CC1	538	3	60° 59′ 39,83″	14° 29′ 56,50″	-2.49511	0.328174	0.023502	0.010937	2.22498e-06															Granite
CC1	538	3	60° 59′ 39,83″	14° 29′ 56,50″	-10.1731	0.316616	0.0276907	0.0108528	2.04375e-06															Granite
CC1	538	4	60° 59′ 39,83″	14° 29′ 56,50″	-1.22452	0.341771	0.0221881	0.0109509	2.45473e-06															Granite
CC1	538	5	60° 59′ 39,83″	14° 29′ 56,50″	-6.10712	0.339464	0.0230164	0.0108974	2.43206e-06															Granite
CC1	538	5	60° 59′ 39,83″	14° 29′ 56,50″	-3.6322	0.329337	0.0229696	0.0109245	2.24959e-06															Granite
CC1	538	5	60° 59′ 39,83″	14° 29′ 56,50″	-4.18018	0.329781	0.0227561	0.0109185	2.25936e-06															Granite
CC1	538	5	60° 59′ 39,83″	14° 29′ 56,50″	2.52302	0.331294	0.0228409	0.010992	2.26213e-06															Granite
CC1	538	6	60° 59′ 39,83″	14° 29′ 56,50″	-4.56772	0.331396	0.0221484	0.0109142	2.28895e-06															Granite
CC1	539	1	60° 59′ 39,83″	14° 29′ 56,50″	-3.27342	0.42974	0.0137909	0.0108971	3.32674e-06															Granite
CC1	539	1	60° 59′ 39,83″	14° 29′ 56,50″	-5.01485	0.418538	0.0139784	0.0108781	3.15742e-06															Granite
CC1	539	1	60° 59′ 39,83″	14° 29′ 56,50″	-4.69461	0.409683	0.0139145	0.0108816	3.01418e-06															Granite
CC1	539	1	60° 59′ 39,83″	14° 29′ 56,50″	-2.8568	0.405464	0.0133829	0.0109017	2.93827e-06															Granite
CC1	539	2	60° 59′ 39,83″	14° 29′ 56,50″	-3.97427	0.403793	0.0135869	0.0108895	2.91486e-06															Granite
CC1	539	2	60° 59′ 39,83″	14° 29′ 56,50″	-3.80492	0.398071	0.0145407	0.0108913	2.81852e-06															Granite
CC1	539	2	60° 59′ 39,83″	14° 29′ 56,50″	-4.50999	0.404331	0.0134768	0.0108836	2.92579e-06															Granite
CC1	539	3	60° 59′ 39,83″	14° 29′ 56,50″	-4.30861	0.403849	0.0135613	0.0108858	2.91706e-06															Granite
CC1	539	3	60° 59′ 39,83″	14° 29′ 56,50″	-5.24949	0.400355	0.0140693	0.0108755	2.86251e-06															Granite
CC1	539	3	60° 59′ 39,83″	14° 29′ 56,50″	-3.41907	0.402869	0.0137597	0.0108955	2.89741e-06															Granite
CC1	539	3	60° 59′ 39,83″	14° 29′ 56,50″	-4.17442	0.404775	0.013423	0.0108873	2.93185e-06															Granite
CC1	539	4	60° 59′ 39,83″	14° 29′ 56,50″	-3.44661	0.486253	0.0198422	0.0108344	3.23824e-06															Granite
CC1	539	4	60° 59′ 39,83″	14° 29′ 56,50″	-5.74628	0.468671	0.0208359	0.0108094	2.92941e-06															Granite
CC1	539	4	60° 59′ 39,83″	14° 29′ 56,50″	-4.31126	0.49566	0.0205638	0.010825	3.40716e-06															Granite
CC1	539	5	60° 59′ 39,83″	14° 29′ 56,50″	-4.28521	0.491351	0.0203686	0.0108253	3.33241e-06															Granite
CC1	539	5	60° 59′ 39,83″	14° 29′ 56,50″	-5.40509	0.442314	0.0200824	0.0108131	2.39378e-06															Granite
CC1	539	5	60° 59′ 39,83″	14° 29′ 56,50″	-5.19938	0.503222	0.0202694	0.0108154	3.54022e-06															Granite
CC1	539	5	60° 59′ 39,83″	14° 29′ 56,50″	-4.35978	0.462402	0.0201905	0.0108245	2.80048e-06															Granite
CC1	539	5	60° 59′ 39,83″	14° 29′ 56,50″	-4.09306	0.494586	0.0204499	0.0108274	3.38753e-06															Granite
CC1	539	6	60° 59′ 39,83″	14° 29′ 56,50″	-3.98781	0.47866	0.0199257	0.0108285	3.10465e-06						31.4	0.72201	0.00054	0.00055	0.0569	0.0018	0.00011236	0.000185432	0.376	Granite
CC1	539	6	60° 59′ 39,83″	14° 29′ 56,50″	-5.19878	0.468328	0.0206437	0.0108154	2.91963e-06						31	0.72121	0.00069	0.0007	0.056	0.0017	<DL		0.3195	Granite
CC1	539	6	60° 59′ 39,83″	14° 29′ 56,50″	-4.45409	0.473855	0.0199216	0.0108235	3.01894e-06															Granite
CC1	539	6	60° 59′ 39,83″	14° 29′ 56,50″	-4.49293	0.49453	0.0198933	0.0108231	3.38865e-06															Granite
CC1	539	6	60° 59′ 39,83″	14° 29′ 56,50″	-6.54415	0.48616	0.0202103	0.0108008	3.2533e-06															Granite
CC1	539	6	60° 59′ 39,83″	14° 29′ 56,50″	-6.40701	0.441413	0.020294	0.0108022	2.38141e-06															Granite
CC1	539	6	60° 59′ 39,83″	14° 29′ 56,50″	-4.46194	0.472884	0.0203955	0.0108234	3.00093e-06															Granite
CC1	539	6	60° 59′ 39,83″	14° 29′ 56,50″	-5.56885	0.479525	0.0202959	0.0108114	3.12924e-06															Granite
CC1	539	6	60° 59′ 39,83″	14° 29′ 56,50″	-4.25747	0.475677	0.0203332	0.0108256	3.05149e-06															Granite
CC1	542	1	60° 59′ 39,83″	14° 29′ 56,50″	-4.45344	0.325934	0.0241745	0.0109155	2.19218e-06															Granite
CC1	542	1	60° 59′ 39,83″	14° 29′ 56,50″	-3.57515	0.333452	0.0243378	0.0109251	2.32117e-06															Granite
CC1	542	1	60° 59′ 39,83″	14° 29′ 56,50″	-2.69965	0.328835	0.0232318	0.0109347	2.23742e-06															Granite
CC1	542	12	60° 59′ 39,83″	14° 29′ 56,50″	-2.64414	0.330144	0.0237538	0.0109353	2.26028e-06															Granite
CC1	542	3	60° 59′ 39,83″	14° 29′ 56,50″	-5.55831	0.323209	0.0251821	0.0109034	2.14722e-06															Granite
CC1	542	3	60° 59′ 39,83″	14° 29′ 56,50″	-5.44178	0.342368	0.0248924	0.0109046	2.47839e-06															Granite
CC1	542	3	60° 59′ 39,83″	14° 29′ 56,50″	-5.00061	0.34906	0.0240976	0.0109095	2.58686e-06															Granite
CC1	542	3	60° 59′ 39,83″	14° 29′ 56,50″	-5.41078	0.335392	0.0242178	0.010905	2.36077e-06															Granite
CC1	542	3	60° 59′ 39,83″	14° 29′ 56,50″	-3.33536	0.368488	0.0238893	0.0109277	2.88821e-06															Granite
CC1	542	4	60° 59′ 39,83″	14° 29′ 56,50″	-3.75169	0.356879	0.0239736	0.0109232	2.70845e-06															Granite
CC1	542	4	60° 59′ 39,83″	14° 29′ 56,50″	-0.911142	0.33308	0.0240983	0.0109543	2.30547e-06															Granite
CC1	542	4	60° 59′ 39,83″	14° 29′ 56,50″	-3.24378	0.327158	0.0238158	0.0109287	2.20962e-06															Granite
CC1	542	5	60° 59′ 39,83″	14° 29′ 56,50″	-5.91757	0.331207	0.0252296	0.0108994	2.29038e-06															Granite
CC1	542	5	60° 59′ 39,83″	14° 29′ 56,50″	2.02054	0.327969	0.0240491	0.0109865	2.20492e-06															Granite
CC1	542	5	60° 59′ 39,83″	14° 29′ 56,50″	3.66427	0.342465	0.0237267	0.0110045	2.45032e-06															Granite
CC1	542	6	60° 59′ 39,83″	14° 29′ 56,50″	-4.41632	0.325186	0.0244815	0.0109159	2.17864e-06															Granite
CC1	542	6	60° 59′ 39,83″	14° 29′ 56,50″	-5.13216	0.338448	0.0243528	0.010908	2.41174e-06															Granite
CC1	542	6	60° 59′ 39,83″	14° 29′ 56,50″	-3.53781	0.382348	0.0237564	0.0109255	3.09784e-06															Granite
CC1	542	6	60° 59′ 39,83″	14° 29′ 56,50″	-0.903763	0.333935	0.024183	0.0109544	2.32027e-06															Granite
CC1	542	6	60° 59′ 39,83″	14° 29′ 56,50″	-3.33441	0.366583	0.0235437	0.0109278	2.8589e-06															Granite
CC1	542	6	60° 59′ 39,83″	14° 29′ 56,50″	-3.73579	0.340535	0.0235734	0.0109234	2.44223e-06															Granite
CC1	606	1	60° 59′ 39,83″	14° 29′ 56,50″	-3.70575	0.404896	0.0134252	0.0108924	2.93209e-06															Granite
CC1	606	1	60° 59′ 39,83″	14° 29′ 56,50″	-2.52394	0.606831	0.0133574	0.0109053	5.74471e-06															Granite
CC1	606	1	60° 59′ 39,83″	14° 29′ 56,50″	-2.96292	0.404575	0.0135131	0.0109005	2.92398e-06															Granite
CC1	606	2	60° 59′ 39,83″	14° 29′ 56,50″	-3.77234	0.402644	0.0137755	0.0108917	2.89502e-06															Granite
CC1	606	2	60° 59′ 39,83″	14° 29′ 56,50″	-2.65721	0.405303	0.0134133	0.0109039	2.93486e-06															Granite
CC1	606	3	60° 59′ 39,83″	14° 29′ 56,50″	-3.7529	0.402039	0.0138714	0.0108919	2.88488e-06															Granite
CC1	606	3	60° 59′ 39,83″	14° 29′ 56,50″	-5.42665	0.430989	0.0158108	0.0108736	3.3531e-06															Granite
CC1	608	1	60° 59′ 39,83″	14° 29′ 56,50″	6.33424	0.40682	0.0136274	0.0110022	2.9259e-06															Granite
CC1	608	1	60° 59′ 39,83″	14° 29′ 56,50″	7.12024	0.406606	0.0136981	0.0110107	2.91935e-06															Granite
CC1	608	2	60° 59′ 39,83″	14° 29′ 56,50″	-2.48716	0.41441	0.0137504	0.0109057	3.08258e-06															Granite
CC1	608	2	60° 59′ 39,83″	14° 29′ 56,50″	-3.27255	0.403889	0.0136074	0.0108971	2.9138e-06															Granite
CC1	608	3	60° 59′ 39,83″	14° 29′ 56,50″	5.70616	0.408294	0.0133691	0.0109953	2.95273e-06															Granite
CC1	608	3	60° 59′ 39,83″	14° 29′ 56,50″	-1.10659	0.438133	0.0135998	0.0109208	3.44823e-06															Granite
CC1	608	4	60° 59′ 39,83″	14° 29′ 56,50″	-2.65814	0.572337	0.0180428	0.0108718	4.06112e-06															Granite
CC1	608	4	60° 59′ 39,83″	14° 29′ 56,50″	-2.00099	0.496728	0.017861	0.010879	2.61803e-06															Granite
CC1	608	4	60° 59′ 39,83″	14° 29′ 56,50″	-1.76478	0.497287	0.0177937	0.0108815	2.62858e-06															Granite
CC1	608	4	60° 59′ 39,83″	14° 29′ 56,50″	-1.94125	0.493046	0.0179919	0.0108796	2.53339e-06															Granite
CC1	608	5	60° 59′ 39,83″	14° 29′ 56,50″	-3.87803	0.491198	0.0183291	0.0108585	2.5078e-06															Granite
CC1	608	6	60° 59′ 39,83″	14° 29′ 56,50″	-10.5042	1.19777	0.0212119	0.0107863	1.21841e-05															Granite
CC1	608	6	60° 59′ 39,83″	14° 29′ 56,50″	-2.3924	0.492703	0.0180404	0.0108747	2.52947e-06															Granite
CC1	608	7	60° 59′ 39,83″	14° 29′ 56,50″	-3.99371	0.505514	0.0199473	0.0108572	2.82676e-06															Granite
CC1	608	8	60° 59′ 39,83″	14° 29′ 56,50″	-3.12994	0.490054	0.0188513	0.0108666	2.47427e-06															Granite
CC1	608	8	60° 59′ 39,83″	14° 29′ 56,50″	-3.73108	0.499405	0.0188961	0.0108601	2.69238e-06															Granite
CC1	608	8	60° 59′ 39,83″	14° 29′ 56,50″	-1.31215	0.491788	0.0185327	0.0108865	2.4985e-06															Granite
CC1	608	9	60° 59′ 39,83″	14° 29′ 56,50″	-3.85754	0.515459	0.018502	0.0108587	3.03174e-06															Granite
CC1	608	9	60° 59′ 39,83″	14° 29′ 56,50″	-2.19403	0.516999	0.0179939	0.0108768	3.05051e-06															Granite
CC1	608	10	60° 59′ 39,83″	14° 29′ 56,50″	-0.832212	0.523824	0.0184081	0.0108917	3.17627e-06															Granite
CC1	608	10	60° 59′ 39,83″	14° 29′ 56,50″	6.95587	0.521212	0.0186336	0.0109766	3.06784e-06															Granite
CC1	608	11	60° 59′ 39,83″	14° 29′ 56,50″	-4.16851	0.530884	0.0187021	0.0108553	3.33528e-06															Granite
CC1	608	11	60° 59′ 39,83″	14° 29′ 56,50″	-5.00884	0.503277	0.0196477	0.0108462	2.78708e-06															Granite
CC1	608	11	60° 59′ 39,83″	14° 29′ 56,50″	-4.76749	0.514426	0.0193859	0.0108488	3.01758e-06															Granite
CC1	608	11	60° 59′ 39,83″	14° 29′ 56,50″	-3.7582	0.516139	0.0185002	0.0108598	3.04474e-06															Granite
CC1	608	11	60° 59′ 39,83″	14° 29′ 56,50″	-3.66433	0.50534	0.0186492	0.0108608	2.82042e-06															Granite
CC1	608	12	60° 59′ 39,83″	14° 29′ 56,50″	-2.21724	0.50967	0.0184241	0.0108766	2.90038e-06															Granite
CC1	608	12	60° 59′ 39,83″	14° 29′ 56,50″	-2.42251	0.50572	0.0189706	0.0108744	2.81861e-06															Granite
CC1	608	12	60° 59′ 39,83″	14° 29′ 56,50″	1.29905	0.544272	0.0177006	0.0109149	3.54807e-06															Granite
CC1	617	1	60° 59′ 39,83″	14° 29′ 56,50″	8.77086	0.374454	0.0207535	0.0110494	2.37853e-06															Granite
CC1	617	1	60° 59′ 39,83″	14° 29′ 56,50″	10.7617	0.379603	0.0206372	0.0110712	2.46561e-06															Granite
CC1	617	1	60° 59′ 39,83″	14° 29′ 56,50″	11.2616	0.374278	0.0210852	0.0110767	2.36354e-06															Granite
CC1	617	2	60° 59′ 39,83″	14° 29′ 56,50″	10.0679	0.374809	0.0207789	0.0110636	2.37918e-06															Granite
CC1	617	2	60° 59′ 39,83″	14° 29′ 56,50″	10.7937	0.37596	0.0204692	0.0110716	2.39753e-06															Granite
CC1	617	2	60° 59′ 39,83″	14° 29′ 56,50″	9.82528	0.375401	0.0205562	0.011061	2.39149e-06															Granite
CC1	617	3	60° 59′ 39,83″	14° 29′ 56,50″	10.6343	0.376054	0.0204254	0.0110698	2.40002e-06															Granite
CC1	617	3	60° 59′ 39,83″	14° 29′ 56,50″	11.3008	0.376084	0.0204846	0.0110771	2.39751e-06															Granite
CC1	617	4	60° 59′ 39,83″	14° 29′ 56,50″	10.0391	0.388665	0.0200482	0.0110633	2.63265e-06															Granite
CC1	617	4	60° 59′ 39,83″	14° 29′ 56,50″	10.6552	0.375665	0.0205513	0.01107	2.39261e-06															Granite
CC1	617	5	60° 59′ 39,83″	14° 29′ 56,50″	-0.513793	0.373186	0.0201949	0.0109477	2.39756e-06															Granite
CC1	617	5	60° 59′ 39,83″	14° 29′ 56,50″	5.82725	0.434871	0.020494	0.0110172	3.40463e-06															Granite
CC1	617	5	60° 59′ 39,83″	14° 29′ 56,50″	11.0672	0.392299	0.0203595	0.0110746	2.69235e-06															Granite
CC1	617	5	60° 59′ 39,83″	14° 29′ 56,50″	10.0423	0.382833	0.0203111	0.0110633	2.528e-06															Granite
CC1	617	6	60° 59′ 39,83″	14° 29′ 56,50″	10.8322	0.376273	0.0203937	0.011072	2.40323e-06															Granite
CC1	617	6	60° 59′ 39,83″	14° 29′ 56,50″	9.40085	0.391499	0.0203972	0.0110563	2.68523e-06															Granite
CC1	617	6	60° 59′ 39,83″	14° 29′ 56,50″	-1.25807	0.419222	0.0205613	0.0109396	3.18483e-06															Granite
CC1	620	1	60° 59′ 39,83″	14° 29′ 56,50″	-2.43578	0.372084	0.0204036	0.0109267	2.38576e-06															Granite
CC1	620	1	60° 59′ 39,83″	14° 29′ 56,50″	-3.06826	0.384108	0.0206721	0.0109197	2.60711e-06															Granite
CC1	620	1	60° 59′ 39,83″	14° 29′ 56,50″	-3.0104	0.403105	0.019784	0.0109204	2.93099e-06															Granite
CC1	620	1	60° 59′ 39,83″	14° 29′ 56,50″	-1.42609	0.374357	0.0197926	0.0109377	2.4235e-06															Granite
CC1	620	2	60° 59′ 39,83″	14° 29′ 56,50″	3.36069	0.374462	0.0202233	0.0109901	2.40367e-06															Granite
CC1	620	2	60° 59′ 39,83″	14° 29′ 56,50″	-5.27148	0.374132	0.0213151	0.0108956	2.43665e-06															Granite
CC1	620	2	60° 59′ 39,83″	14° 29′ 56,50″	-0.437641	0.374966	0.0197044	0.0109485	2.43032e-06															Granite
CC1	620	3	60° 59′ 39,83″	14° 29′ 56,50″	-1.73274	0.389069	0.0198649	0.0109344	2.68853e-06															Granite
CC1	620	3	60° 59′ 39,83″	14° 29′ 56,50″	-3.50489	0.444082	0.0208837	0.0109149	3.57328e-06															Granite
CC1	620	3	60° 59′ 39,83″	14° 29′ 56,50″	-2.25825	0.373399	0.0200632	0.0109286	2.40948e-06															Granite
CC1	620	3	60° 59′ 39,83″	14° 29′ 56,50″	1.94435	0.374166	0.0201856	0.0109746	2.40462e-06															Granite
CC1	620	4	60° 59′ 39,83″	14° 29′ 56,50″	4.23133	0.374686	0.0202362	0.0109997	2.40385e-06															Granite
CC1	620	4	60° 59′ 39,83″	14° 29′ 56,50″	1.79533	0.374499	0.0200653	0.010973	2.41151e-06															Granite
CC1	620	5	60° 59′ 39,83″	14° 29′ 56,50″	-2.94796	0.376503	0.020228	0.010921	2.46984e-06															Granite
CC1	620	5	60° 59′ 39,83″	14° 29′ 56,50″	-3.86615	0.373487	0.0198313	0.010911	2.41841e-06															Granite
CC1	620	5	60° 59′ 39,83″	14° 29′ 56,50″	-7.12748	0.462354	0.0240986	0.0108753	3.85168e-06															Granite
CC1	630	1	60° 59′ 39,83″	14° 29′ 56,50″	-0.91775	0.374777	0.0197042	0.0109433	2.42899e-06															Granite
CC1	630	1	60° 59′ 39,83″	14° 29′ 56,50″	-3.0197	0.372981	0.0200567	0.0109203	2.40517e-06															Granite
CC1	630	1	60° 59′ 39,83″	14° 29′ 56,50″	-3.31774	0.372305	0.020239	0.010917	2.39393e-06															Granite
CC1	630	1	60° 59′ 39,83″	14° 29′ 56,50″	-0.934508	0.386521	0.0201428	0.0109431	2.64073e-06															Granite
CC1	630	2	60° 59′ 39,83″	14° 29′ 56,50″	-4.60707	0.372652	0.0202129	0.0109029	2.40627e-06															Granite
CC1	630	2	60° 59′ 39,83″	14° 29′ 56,50″	-3.37341	0.372399	0.020204	0.0109164	2.39595e-06															Granite
CC1	630	2	60° 59′ 39,83″	14° 29′ 56,50″	-3.48037	0.372688	0.0200949	0.0109152	2.40181e-06															Granite
CC1	630	2	60° 59′ 39,83″	14° 29′ 56,50″	-4.0987	0.37213	0.020217	0.0109084	2.39424e-06															Granite
CC1	630	2	60° 59′ 39,83″	14° 29′ 56,50″	-1.09541	0.379064	0.0200928	0.0109413	2.50834e-06															Granite
CC1	630	3	60° 59′ 39,83″	14° 29′ 56,50″	-2.53656	0.372479	0.020278	0.0109255	2.39361e-06															Granite
CC1	630	3	60° 59′ 39,83″	14° 29′ 56,50″	-3.04294	0.38574	0.0201863	0.01092	2.63576e-06															Granite
CC1	630	3	60° 59′ 39,83″	14° 29′ 56,50″	-3.76856	0.389144	0.0202401	0.0109121	2.6981e-06															Granite
CC1	630	4	60° 59′ 39,83″	14° 29′ 56,50″	-2.47051	0.372561	0.0202364	0.0109263	2.39484e-06															Granite
CC1	630	4	60° 59′ 39,83″	14° 29′ 56,50″	-1.45196	0.383532	0.0201285	0.0109374	2.59008e-06															Granite
CC1	630	5	60° 59′ 39,83″	14° 29′ 56,50″	-4.70529	0.383465	0.0204038	0.0109018	2.60262e-06															Granite
CC1	630	5	60° 59′ 39,83″	14° 29′ 56,50″	-3.97002	0.37437	0.0205464	0.0109098	2.4352e-06															Granite
CC1	630	5	60° 59′ 39,83″	14° 29′ 56,50″	-5.59581	0.370978	0.0204637	0.010892	2.37956e-06															Granite
CC1	630	5	60° 59′ 39,83″	14° 29′ 56,50″	-3.02786	0.373718	0.0198081	0.0109202	2.4189e-06															Granite
CC1	630	5	60° 59′ 39,83″	14° 29′ 56,50″	-2.9853	0.388588	0.0207446	0.0109206	2.68528e-06															Granite
Solberga-1	234	1	60° 59′ 17,79″	15° 12′ 43,78″	-0.0823019	0.409707	0.0180621	0.0109524	3.02831e-06															Middle Ordovician Holen Limestone
Solberga-1	234	1	60° 59′ 17,79″	15° 12′ 43,78″	-1.23417	0.387939	0.0187105	0.0109398	2.6668e-06															Middle Ordovician Holen Limestone
Solberga-1	234	2	60° 59′ 17,79″	15° 12′ 43,78″	0.0162717	0.381129	0.0180069	0.0109535	2.54082e-06															Middle Ordovician Holen Limestone
Solberga-1	234	2	60° 59′ 17,79″	15° 12′ 43,78″	0.404982	0.416102	0.0185397	0.0109578	3.12951e-06															Middle Ordovician Holen Limestone
Solberga-1	234	3	60° 59′ 17,79″	15° 12′ 43,78″	0.435907	0.381014	0.0184333	0.0109581	2.53694e-06															Middle Ordovician Holen Limestone
Solberga-1	234	3	60° 59′ 17,79″	15° 12′ 43,78″	-0.0918079	0.426697	0.0183899	0.0109523	3.29796e-06															Middle Ordovician Holen Limestone
Solberga-1	234	4	60° 59′ 17,79″	15° 12′ 43,78″	0.025123	0.382002	0.018289	0.0109536	2.55648e-06															Middle Ordovician Holen Limestone
Solberga-1	234	4	60° 59′ 17,79″	15° 12′ 43,78″	0.189619	0.38023	0.0182574	0.0109554	2.52385e-06															Middle Ordovician Holen Limestone
Solberga-1	234	5	60° 59′ 17,79″	15° 12′ 43,78″	-0.0394345	0.381292	0.0179308	0.0109529	2.54401e-06															Middle Ordovician Holen Limestone
Solberga-1	234	5	60° 59′ 17,79″	15° 12′ 43,78″	-0.604965	0.381806	0.017775	0.0109467	2.55567e-06															Middle Ordovician Holen Limestone
Solberga-1	234	6	60° 59′ 17,79″	15° 12′ 43,78″	-0.0785092	0.40592	0.0178495	0.0109525	2.96645e-06															Middle Ordovician Holen Limestone
Solberga-1	259	1	60° 59′ 17,79″	15° 12′ 43,78″	-2.50525	0.374293	0.0197079	0.0109259	2.42718e-06															Granite
Solberga-1	259	1	60° 59′ 17,79″	15° 12′ 43,78″	-3.9436	0.372664	0.0200764	0.0109101	2.40347e-06															Granite
Solberga-1	259	1	60° 59′ 17,79″	15° 12′ 43,78″	-3.65004	0.392445	0.0200194	0.0109134	2.75442e-06															Granite
Solberga-1	259	1	60° 59′ 17,79″	15° 12′ 43,78″	-5.25363	0.385822	0.0201503	0.0108958	2.64636e-06															Granite
Solberga-1	259	1	60° 59′ 17,79″	15° 12′ 43,78″	-3.19166	0.419109	0.0199262	0.0109184	3.1897e-06															Granite
Solberga-1	259	2	60° 59′ 17,79″	15° 12′ 43,78″	-4.10498	0.373416	0.0198148	0.0109084	2.41816e-06															Granite
Solberga-1	259	2	60° 59′ 17,79″	15° 12′ 43,78″	-4.46055	0.374249	0.0199261	0.0109045	2.43519e-06															Granite
Solberga-1	259	2	60° 59′ 17,79″	15° 12′ 43,78″	-4.82435	0.388687	0.0199245	0.0109005	2.69447e-06															Granite
Solberga-1	259	2	60° 59′ 17,79″	15° 12′ 43,78″	-3.48549	0.373207	0.0199463	0.0109152	2.41149e-06															Granite
Solberga-1	259	3	60° 59′ 17,79″	15° 12′ 43,78″	-4.50299	0.382471	0.0193384	0.010904	2.58414e-06															Granite
Solberga-1	259	3	60° 59′ 17,79″	15° 12′ 43,78″	-4.77097	0.373587	0.0197039	0.0109011	2.42434e-06															Granite
Solberga-1	259	3	60° 59′ 17,79″	15° 12′ 43,78″	-3.08352	0.373771	0.0198033	0.0109196	2.42012e-06															Granite
Solberga-1	259	4	60° 59′ 17,79″	15° 12′ 43,78″	-3.40361	0.372736	0.0200938	0.0109161	2.40235e-06															Granite
Solberga-1	259	4	60° 59′ 17,79″	15° 12′ 43,78″	-3.87802	0.373211	0.0199044	0.0109109	2.41335e-06															Granite
Solberga-1	259	4	60° 59′ 17,79″	15° 12′ 43,78″	-3.16651	0.373274	0.0199527	0.0109186	2.41128e-06															Granite
Solberga-1	259	4	60° 59′ 17,79″	15° 12′ 43,78″	-3.68022	0.402951	0.0198844	0.010913	2.93096e-06															Granite
Solberga-1	259	4	60° 59′ 17,79″	15° 12′ 43,78″	-5.58897	0.386282	0.0197903	0.0108921	2.65579e-06															Granite
Solberga-1	259	5	60° 59′ 17,79″	15° 12′ 43,78″	-1.83794	0.373776	0.0199244	0.0109332	2.41458e-06															Granite
Solberga-1	259	5	60° 59′ 17,79″	15° 12′ 43,78″	-5.40843	0.397436	0.0199792	0.0108941	2.84579e-06															Granite
Solberga-1	259	5	60° 59′ 17,79″	15° 12′ 43,78″	-3.26379	0.377901	0.0199618	0.0109176	2.49671e-06															Granite
Solberga-1	259	5	60° 59′ 17,79″	15° 12′ 43,78″	-4.68706	0.372532	0.0200309	0.010902	2.40439e-06															Granite
Solberga-1	259	6	60° 59′ 17,79″	15° 12′ 43,78″	-1.24975	0.380202	0.0198379	0.0109396	2.5296e-06															Granite
Solberga-1	259	6	60° 59′ 17,79″	15° 12′ 43,78″	-3.46556	0.373471	0.0198605	0.0109154	2.4163e-06															Granite
Solberga-1	259	6	60° 59′ 17,79″	15° 12′ 43,78″	-3.10445	0.373111	0.0200103	0.0109193	2.40798e-06															Granite
Solberga-1	265	1	60° 59′ 17,79″	15° 12′ 43,78″	-18.0552	0.379216	0.0194842	0.0107664	3.08881e-06															Granite
Solberga-1	265	1	60° 59′ 17,79″	15° 12′ 43,78″	-18.2577	0.341993	0.0193263	0.0107641	2.51301e-06															Granite
Solberga-1	265	1	60° 59′ 17,79″	15° 12′ 43,78″	-19.3486	0.33692	0.0192836	0.0107522	2.43273e-06															Granite
Solberga-1	265	2	60° 59′ 17,79″	15° 12′ 43,78″	-15.9204	0.33753	0.0193734	0.0107898	2.43177e-06															Granite
Solberga-1	265	2	60° 59′ 17,79″	15° 12′ 43,78″	-16.3082	0.426581	0.0193355	0.0107855	3.75544e-06															Granite
Solberga-1	265	2	60° 59′ 17,79″	15° 12′ 43,78″	-16.6013	0.354329	0.0192313	0.0107823	2.70594e-06															Granite
Solberga-1	265	3	60° 59′ 17,79″	15° 12′ 43,78″	-7.47668	0.340608	0.0191583	0.0108823	2.45567e-06															Granite
Solberga-1	265	3	60° 59′ 17,79″	15° 12′ 43,78″	-7.42791	0.372701	0.0191135	0.0108829	2.96357e-06															Granite
Solberga-1	265	3	60° 59′ 17,79″	15° 12′ 43,78″	-14.236	0.370899	0.0191172	0.0108082	2.95464e-06															Granite
Solberga-1	265	4	60° 59′ 17,79″	15° 12′ 43,78″	-15.7714	0.382898	0.019321	0.0107914	3.13721e-06															Granite
Solberga-1	265	4	60° 59′ 17,79″	15° 12′ 43,78″	-15.8889	0.373087	0.0192969	0.0107901	2.99198e-06															Granite
Solberga-1	265	4	60° 59′ 17,79″	15° 12′ 43,78″	-15.908	0.374321	0.0190424	0.0107899	3.01051e-06															Granite
Solberga-1	265	5	60° 59′ 17,79″	15° 12′ 43,78″	-8.19213	0.350554	0.0192322	0.0108745	2.62079e-06															Granite
Solberga-1	265	5	60° 59′ 17,79″	15° 12′ 43,78″	-13.2751	0.341694	0.0190898	0.0108188	2.49233e-06															Granite
Solberga-1	285	1	60° 59′ 17,79″	15° 12′ 43,78″	-22.0231	0.323182	0.0234136	0.0107228	2.20674e-06															Granite
Solberga-1	285	1	60° 59′ 17,79″	15° 12′ 43,78″	-17.2964	0.327973	0.0221408	0.0107747	2.27385e-06															Granite
Solberga-1	285	1	60° 59′ 17,79″	15° 12′ 43,78″	-16.3392	0.332727	0.0207039	0.0107852	2.35223e-06															Granite
Solberga-1	285	2	60° 59′ 17,79″	15° 12′ 43,78″	-12.3722	0.35497	0.0222216	0.0108287	2.70366e-06															Granite
Solberga-1	285	2	60° 59′ 17,79″	15° 12′ 43,78″	-27.1843	0.329999	0.0219566	0.0106663	2.34227e-06															Granite
Solberga-1	285	2	60° 59′ 17,79″	15° 12′ 43,78″	-24.3807	0.341567	0.021679	0.010697	2.5252e-06															Granite
Solberga-1	285	2	60° 59′ 17,79″	15° 12′ 43,78″	-18.9408	0.326103	0.0226191	0.0107566	2.24704e-06															Granite
Solberga-1	285	3	60° 59′ 17,79″	15° 12′ 43,78″	-15.9534	0.327872	0.0222972	0.0107894	2.26741e-06															Granite
Solberga-1	285	3	60° 59′ 17,79″	15° 12′ 43,78″	-18.0862	0.333507	0.0218908	0.010766	2.37131e-06															Granite
Solberga-1	285	3	60° 59′ 17,79″	15° 12′ 43,78″	-19.3389	0.328171	0.0219016	0.0107523	2.28434e-06															Granite
Solberga-1	285	4	60° 59′ 17,79″	15° 12′ 43,78″	-21.8676	0.326632	0.0221845	0.0107246	2.26646e-06															Granite
Solberga-1	285	4	60° 59′ 17,79″	15° 12′ 43,78″	-16.0054	0.342916	0.0219869	0.0107888	2.52104e-06															Granite
Solberga-1	285	4	60° 59′ 17,79″	15° 12′ 43,78″	-24.7328	0.335411	0.0218964	0.0106931	2.42506e-06															Granite
Solberga-1	285	4	60° 59′ 17,79″	15° 12′ 43,78″	-26.51	0.329536	0.0217806	0.0106736	2.33214e-06															Granite
Solberga-1	285	4	60° 59′ 17,79″	15° 12′ 43,78″	-15.4309	0.339019	0.0218878	0.0107951	2.45498e-06															Granite
Solberga-1	285	5	60° 59′ 17,79″	15° 12′ 43,78″	-18.4894	0.328058	0.0220094	0.0107616	2.27945e-06															Granite
Solberga-1	285	5	60° 59′ 17,79″	15° 12′ 43,78″	-16.6804	0.362032	0.022009	0.0107814	2.82613e-06															Granite
Solberga-1	285	5	60° 59′ 17,79″	15° 12′ 43,78″	-16.6508	0.328925	0.0218854	0.0107817	2.28809e-06															Granite
Solberga-1	286	1	60° 59′ 17,79″	15° 12′ 43,78″	-12.3462	0.443331	0.0179998	0.0108181	3.58901e-06															Granite
Solberga-1	286	1	60° 59′ 17,79″	15° 12′ 43,78″	-14.0791	0.377638	0.0177781	0.0107991	2.53873e-06															Granite
Solberga-1	286	1	60° 59′ 17,79″	15° 12′ 43,78″	-14.2682	0.400422	0.0177892	0.010797	2.92867e-06															Granite
Solberga-1	286	2	60° 59′ 17,79″	15° 12′ 43,78″	-16.359	0.418101	0.0175315	0.0107741	3.21857e-06															Granite
Solberga-1	286	2	60° 59′ 17,79″	15° 12′ 43,78″	-16.9824	0.394618	0.0173836	0.0107673	2.84286e-06															Granite
Solberga-1	286	2	60° 59′ 17,79″	15° 12′ 43,78″	-12.202	0.380343	0.0172577	0.0108197	2.57889e-06															Granite
Solberga-1	286	2	60° 59′ 17,79″	15° 12′ 43,78″	-14.4167	0.378782	0.0174621	0.0107954	2.56053e-06															Granite
Solberga-1	286	2	60° 59′ 17,79″	15° 12′ 43,78″	-12.7348	0.378425	0.0196316	0.0108138	2.54705e-06															Granite
Solberga-1	286	3	60° 59′ 17,79″	15° 12′ 43,78″	-9.60312	0.370601	0.0201548	0.0108481	2.39084e-06															Granite
Solberga-1	286	3	60° 59′ 17,79″	15° 12′ 43,78″	-11.7027	0.376314	0.0201877	0.0108251	2.50476e-06															Granite
Solberga-1	286	4	60° 59′ 17,79″	15° 12′ 43,78″	-10.1807	0.370189	0.0202329	0.0108418	2.38579e-06															Granite
Solberga-1	286	4	60° 59′ 17,79″	15° 12′ 43,78″	-10.8103	0.371332	0.0198151	0.0108349	2.40985e-06															Granite
Solberga-1	286	4	60° 59′ 17,79″	15° 12′ 43,78″	-19.7451	0.368986	0.0196818	0.0107371	2.40668e-06															Granite
Solberga-1	286	5	60° 59′ 17,79″	15° 12′ 43,78″	-11.3537	0.396368	0.0198976	0.010829	2.85064e-06															Granite
Solberga-1	286	5	60° 59′ 17,79″	15° 12′ 43,78″	-11.754	0.370394	0.0200141	0.0108246	2.39675e-06															Granite
Solberga-1	286	5	60° 59′ 17,79″	15° 12′ 43,78″	-10.2281	0.377162	0.0200812	0.0108413	2.51367e-06															Granite
Solberga-1	286	5	60° 59′ 17,79″	15° 12′ 43,78″	-10.7881	0.369643	0.0203604	0.0108352	2.37838e-06															Granite
Solberga-1	294	1	60° 59′ 17,79″	15° 12′ 43,78″	-10.9596	0.328444	0.0225726	0.0108441	2.25988e-06															Granite
Solberga-1	294	1	60° 59′ 17,79″	15° 12′ 43,78″	-10.9574	0.345369	0.023034	0.0108442	2.54531e-06															Granite
Solberga-1	294	1	60° 59′ 17,79″	15° 12′ 43,78″	-12.3526	0.325277	0.0236056	0.0108289	2.20911e-06															Granite
Solberga-1	294	1	60° 59′ 17,79″	15° 12′ 43,78″	-11.7986	0.344752	0.023178	0.0108349	2.53787e-06															Granite
Solberga-1	294	2	60° 59′ 17,79″	15° 12′ 43,78″	-9.79799	0.32634	0.0234607	0.0108569	2.21875e-06															Granite
Solberga-1	294	2	60° 59′ 17,79″	15° 12′ 43,78″	-9.80688	0.344067	0.0225803	0.0108568	2.52038e-06															Granite
Solberga-1	294	3	60° 59′ 17,79″	15° 12′ 43,78″	-9.3169	0.381136	0.0238534	0.0108622	3.09478e-06															Granite
Solberga-1	294	3	60° 59′ 17,79″	15° 12′ 43,78″	-10.2096	0.327648	0.0229215	0.0108524	2.24329e-06															Granite
Solberga-1	294	3	60° 59′ 17,79″	15° 12′ 43,78″	-9.70509	0.329187	0.0227823	0.0108579	2.26845e-06															Granite
Solberga-1	294	4	60° 59′ 17,79″	15° 12′ 43,78″	-11.3776	0.33482	0.0233063	0.0108396	2.37115e-06															Granite
Solberga-1	294	4	60° 59′ 17,79″	15° 12′ 43,78″	-11.1011	0.327346	0.0229436	0.0108426	2.24113e-06															Granite
Solberga-1	294	5	60° 59′ 17,79″	15° 12′ 43,78″	-9.69278	0.327305	0.0231049	0.010858	2.23542e-06															Granite
Solberga-1	294	5	60° 59′ 17,79″	15° 12′ 43,78″	-9.74836	0.343519	0.0230059	0.0108574	2.5112e-06															Granite
Solberga-1	294	5	60° 59′ 17,79″	15° 12′ 43,78″	-11.0507	0.326031	0.0234334	0.0108432	2.21778e-06															Granite
Solberga-1	358	1	60° 59′ 17,79″	15° 12′ 43,78″	-24.3705	0.399707	0.0132026	0.0106665	2.924e-06															Granite
Solberga-1	358	1	60° 59′ 17,79″	15° 12′ 43,78″	-25.3196	0.436833	0.0125187	0.0106561	3.50488e-06															Granite
Solberga-1	358	2	60° 59′ 17,79″	15° 12′ 43,78″	-18.7813	0.404256	0.0128157	0.0107276	2.97755e-06															Granite
Solberga-1	358	2	60° 59′ 17,79″	15° 12′ 43,78″	-25.4362	0.422676	0.0124763	0.0106548	3.29115e-06															Granite
Solberga-1	358	3	60° 59′ 17,79″	15° 12′ 43,78″	-28.6555	0.434823	0.0128444	0.0106196	3.4852e-06															Granite
Solberga-1	358	3	60° 59′ 17,79″	15° 12′ 43,78″	-25.1353	0.403693	0.0126123	0.0106581	2.99152e-06															Granite
Solberga-1	358	4	60° 59′ 17,79″	15° 12′ 43,78″	-25.0212	0.53584	0.0175616	0.010628	3.56091e-06															Granite
Solberga-1	358	4	60° 59′ 17,79″	15° 12′ 43,78″	-24.6625	0.524627	0.0176414	0.0106319	3.3542e-06															Granite
Solberga-1	358	4	60° 59′ 17,79″	15° 12′ 43,78″	-19.0756	0.495794	0.0174293	0.0106928	2.73977e-06						28.8	0.7262	0.001	0.001	0.0585	0.0031	0.000399455	0.000363409	0.2322	Granite
Solberga-1	358	4	60° 59′ 17,79″	15° 12′ 43,78″	-19.8965	0.531804	0.0175061	0.0106839	3.45567e-06															Granite
Solberga-1	358	5	60° 59′ 17,79″	15° 12′ 43,78″	-19.2554	0.51457	0.0175975	0.0106909	3.12563e-06						28.8	0.7279	0.0014	0.0014	0.057	0.0047	<DL		0.161	Granite
Solberga-1	358	5	60° 59′ 17,79″	15° 12′ 43,78″	-19.5879	0.530361	0.0174615	0.0106872	3.42722e-06															Granite
Solberga-1	358	6	60° 59′ 17,79″	15° 12′ 43,78″	-27.4941	0.48327	0.0175186	0.0106011	2.53374e-06															Granite
Solberga-1	358	6	60° 59′ 17,79″	15° 12′ 43,78″	-21.5929	0.505699	0.0176346	0.0106654	2.96596e-06															Granite
Solberga-1	358	7	60° 59′ 17,79″	15° 12′ 43,78″	-29.8329	0.483914	0.0178486	0.0105756	2.56836e-06															Granite
Solberga-1	358	7	60° 59′ 17,79″	15° 12′ 43,78″	-25.5268	0.524423	0.0177843	0.0106225	3.35607e-06															Granite
Solberga-1	358	7	60° 59′ 17,79″	15° 12′ 43,78″	-29.7052	0.501325	0.017764	0.010577	2.93771e-06															Granite
Solberga-1	358	7	60° 59′ 17,79″	15° 12′ 43,78″	-30.0425	0.506896	0.0177942	0.0105733	3.05166e-06															Granite
Solberga-1	358	7	60° 59′ 17,79″	15° 12′ 43,78″	-18.91	0.503195	0.0174287	0.0106946	2.89448e-06															Granite
Solberga-1	395.25	1	60° 59′ 17,79″	15° 12′ 43,78″	-15.5816	0.45222	0.0125527	0.0107626	3.70249e-06															Granite
Solberga-1	395.25	1	60° 59′ 17,79″	15° 12′ 43,78″	-15.4496	0.406936	0.0125932	0.010764	3.00885e-06															Granite
Solberga-1	395.25	1	60° 59′ 17,79″	15° 12′ 43,78″	-14.842	0.422277	0.0134007	0.0107706	3.24978e-06															Granite
Solberga-1	395.25	2	60° 59′ 17,79″	15° 12′ 43,78″	-15.0504	0.407541	0.0125313	0.0107684	3.01717e-06															Granite
Solberga-1	395.25	2	60° 59′ 17,79″	15° 12′ 43,78″	-15.7013	0.405393	0.0127967	0.0107612	2.98476e-06															Granite
Solberga-1	395.25	3	60° 59′ 17,79″	15° 12′ 43,78″	-16.4447	0.406243	0.0126457	0.0107531	3.00124e-06															Granite
Solberga-1	395.25	3	60° 59′ 17,79″	15° 12′ 43,78″	-17.1906	0.403837	0.0129499	0.010745	2.9649e-06															Granite
Solberga-1	395.25	4	60° 59′ 17,79″	15° 12′ 43,78″	-19.6778	0.502181	0.0172653	0.0106863	2.87938e-06															Granite
Solberga-1	395.25	4	60° 59′ 17,79″	15° 12′ 43,78″	-19.6184	0.605907	0.0170916	0.0106869	4.68528e-06															Granite
Solberga-1	395.25	4	60° 59′ 17,79″	15° 12′ 43,78″	-15.2536	0.489741	0.0171887	0.0107345	2.57443e-06															Granite
Solberga-1	395.25	5	60° 59′ 17,79″	15° 12′ 43,78″	-15.9517	0.500608	0.0169687	0.0107269	2.81745e-06						28.4	0.727	0.0014	0.0014	0.058	0.0035	<DL		0.1696	Granite
Solberga-1	395.25	5	60° 59′ 17,79″	15° 12′ 43,78″	-20.8852	0.513181	0.0169512	0.0106731	3.10997e-06															Granite
Solberga-1	395.25	5	60° 59′ 17,79″	15° 12′ 43,78″	-15.4441	0.545328	0.0171021	0.0107324	3.67096e-06															Granite
Solberga-1	395.5	1	60° 59′ 17,79″	15° 12′ 43,78″	-16.728	0.418188	0.0115545	0.01075	3.19237e-06															Granite
Solberga-1	395.5	1	60° 59′ 17,79″	15° 12′ 43,78″	-16.7295	0.432483	0.0116013	0.01075	3.41254e-06															Granite
Solberga-1	395.5	2	60° 59′ 17,79″	15° 12′ 43,78″	-15.9087	0.414344	0.0116537	0.010759	3.12901e-06															Granite
Solberga-1	395.5	2	60° 59′ 17,79″	15° 12′ 43,78″	-15.5324	0.425775	0.0115996	0.0107631	3.30619e-06															Granite
Solberga-1	395.5	3	60° 59′ 17,79″	15° 12′ 43,78″	-10.64	0.414683	0.0118151	0.0108166	3.11594e-06															Granite
Solberga-1	434	1	60° 59′ 17,79″	15° 12′ 43,78″	-21.9543	0.415493	0.0115854	0.0106929	3.16802e-06															Granite
Solberga-1	434	1	60° 59′ 17,79″	15° 12′ 43,78″	-35.3622	0.409835	0.011426	0.0105463	3.12518e-06															Granite
Solberga-1	434	1	60° 59′ 17,79″	15° 12′ 43,78″	-37.5095	0.431015	0.0113327	0.0105228	3.45575e-06															Granite
Solberga-1	434	2	60° 59′ 17,79″	15° 12′ 43,78″	-38.3058	0.408214	0.0115053	0.0105141	3.10983e-06															Granite
Solberga-1	434	2	60° 59′ 17,79″	15° 12′ 43,78″	-37.4658	0.407714	0.011599	0.0105233	3.09909e-06															Granite
Solberga-1	434	3	60° 59′ 17,79″	15° 12′ 43,78″	-15.1106	0.415588	0.011518	0.0107677	3.1459e-06															Granite
Solberga-1	434	3	60° 59′ 17,79″	15° 12′ 43,78″	-16.0625	0.415071	0.011544	0.0107573	3.14105e-06															Granite
Solberga-1	434	4	60° 59′ 17,79″	15° 12′ 43,78″	-9.86272	0.491703	0.0173045	0.0107933	2.57223e-06															Granite
Solberga-1	434	4	60° 59′ 17,79″	15° 12′ 43,78″	-10.4173	0.545158	0.017122	0.0107872	3.63731e-06															Granite
Solberga-1	434	4	60° 59′ 17,79″	15° 12′ 43,78″	-15.5193	0.498549	0.0171376	0.0107316	2.77025e-06															Granite
Solberga-1	434	5	60° 59′ 17,79″	15° 12′ 43,78″	-9.60784	0.534271	0.0173573	0.010796	3.43465e-06															Granite
Solberga-1	434	5	60° 59′ 17,79″	15° 12′ 43,78″	-9.85266	0.532394	0.017187	0.0107934	3.40144e-06															Granite
Solberga-1	434	5	60° 59′ 17,79″	15° 12′ 43,78″	-9.44417	0.551973	0.0173105	0.0107978	3.75171e-06															Granite
Solberga-1	434	5	60° 59′ 17,79″	15° 12′ 43,78″	-33.6109	0.526815	0.0172551	0.0105344	3.45199e-06															Granite
Solberga-1	434	6	60° 59′ 17,79″	15° 12′ 43,78″	-37.2201	0.501829	0.017405	0.010495	3.00302e-06															Granite
Solberga-1	434	6	60° 59′ 17,79″	15° 12′ 43,78″	-30.031	0.502998	0.0174609	0.0105734	2.97391e-06															Granite
Solberga-1	434	7	60° 59′ 17,79″	15° 12′ 43,78″	-11.3937	0.506418	0.0173843	0.0107766	2.90356e-06															Granite
Solberga-1	434	7	60° 59′ 17,79″	15° 12′ 43,78″	-19.7956	0.595641	0.0215698	0.010685	4.52695e-06															Granite
Solberga-1	434	7	60° 59′ 17,79″	15° 12′ 43,78″	-39.3333	0.491538	0.0174361	0.010472	2.80972e-06															Granite
Solberga-1	434	8	60° 59′ 17,79″	15° 12′ 43,78″	-28.8326	0.531834	0.0174143	0.0105865	3.51269e-06															Granite
Solberga-1	434	8	60° 59′ 17,79″	15° 12′ 43,78″	-17.0098	0.487388	0.0176763	0.0107153	2.5362e-06															Granite
Solberga-1	434	8	60° 59′ 17,79″	15° 12′ 43,78″	-19.5566	0.492994	0.017542	0.0106876	2.68301e-06															Granite
Solberga-1	434	9	60° 59′ 17,79″	15° 12′ 43,78″	-12.0092	0.506482	0.0174716	0.0107699	2.90962e-06															Granite
Solberga-1	434	9	60° 59′ 17,79″	15° 12′ 43,78″	-38.5795	0.489272	0.0176621	0.0104802	2.75637e-06															Granite
Solberga-1	434	9	60° 59′ 17,79″	15° 12′ 43,78″	-16.2238	0.488065	0.0175741	0.0107239	2.5448e-06															Granite
Solberga-1	434	9	60° 59′ 17,79″	15° 12′ 43,78″	-21.6054	0.518814	0.0176001	0.0106653	3.22409e-06															Granite
Solberga-1	434	10	60° 59′ 17,79″	15° 12′ 43,78″	-38.0549	0.504082	0.0176833	0.0104859	3.05348e-06															Granite
Solberga-1	434	10	60° 59′ 17,79″	15° 12′ 43,78″	-37.9953	0.492613	0.0176373	0.0104866	2.82175e-06															Granite
Stumsnäs-1	356	1	60° 52′ 42,34″	14° 57′ 14,23″	-10.5995	0.407482	0.0127342	0.010817	3.00002e-06															Granite
Stumsnäs-1	356	1	60° 52′ 42,34″	14° 57′ 14,23″	-8.6326	0.415805	0.0117258	0.0108385	3.12672e-06															Granite
Stumsnäs-1	356	2	60° 52′ 42,34″	14° 57′ 14,23″	-15.3038	0.420542	0.0114737	0.0107656	3.22432e-06															Granite
Stumsnäs-1	356	2	60° 52′ 42,34″	14° 57′ 14,23″	-6.55278	0.417582	0.0116067	0.0108613	3.14765e-06															Granite
Stumsnäs-1	356	3	60° 52′ 42,34″	14° 57′ 14,23″	-6.91003	0.418918	0.0114421	0.0108574	3.17005e-06															Granite
Stumsnäs-1	356	3	60° 52′ 42,34″	14° 57′ 14,23″	-7.9291	0.418574	0.0114409	0.0108462	3.16815e-06															Granite
Stumsnäs-1	356	4	60° 52′ 42,34″	14° 57′ 14,23″	-9.88975	0.417972	0.0114389	0.0108248	3.16545e-06															Granite
Stumsnäs-1	356	4	60° 52′ 42,34″	14° 57′ 14,23″	-12.8081	0.415249	0.0116611	0.0107929	3.13253e-06															Granite
Stumsnäs-1	428	1	60° 52′ 42,34″	14° 57′ 14,23″	-14.7154	0.415833	0.0115061	0.010772	3.14841e-06															Granite
Stumsnäs-1	428	1	60° 52′ 42,34″	14° 57′ 14,23″	-11.2311	0.418164	0.0113654	0.0108101	3.17312e-06															Granite
Stumsnäs-1	428	1	60° 52′ 42,34″	14° 57′ 14,23″	-11.5517	0.416925	0.0114977	0.0108066	3.15467e-06															Granite
Stumsnäs-1	428	2	60° 52′ 42,34″	14° 57′ 14,23″	-10.1269	0.420269	0.0111688	0.0108222	3.20241e-06															Granite
Stumsnäs-1	428	2	60° 52′ 42,34″	14° 57′ 14,23″	-10.3786	0.418536	0.0113397	0.0108194	3.17604e-06															Granite
01-10C	324	1	60° 58′ 34,99″	14° 31′ 40,56″	1.87123	0.3414	0.0224129	0.0109848	2.43832e-06															White limestone with oil seep
01-10C	324	1	60° 58′ 34,99″	14° 31′ 40,56″	1.76087	0.344201	0.0226692	0.0109836	2.48558e-06															White limestone with oil seep
01-10C	324	1	60° 58′ 34,99″	14° 31′ 40,56″	3.30675	0.337213	0.022808	0.0110006	2.36231e-06															White limestone with oil seep
01-10C	324	1	60° 58′ 34,99″	14° 31′ 40,56″	2.89993	0.35235	0.02292	0.0109961	2.61581e-06															White limestone with oil seep
01-10C	324	2	60° 58′ 34,99″	14° 31′ 40,56″	9.75939	0.349603	0.0242254	0.0110713	2.54941e-06															White limestone with oil seep
01-10C	324	2	60° 58′ 34,99″	14° 31′ 40,56″	12.065	0.345825	0.0227021	0.0110966	2.4791e-06															White limestone with oil seep
01-10C	324	2	60° 58′ 34,99″	14° 31′ 40,56″	2.70816	0.332351	0.0229545	0.010994	2.28005e-06															White limestone with oil seep
01-10C	324	3	60° 58′ 34,99″	14° 31′ 40,56″	11.3716	0.333655	0.0228546	0.011089	2.27217e-06															White limestone with oil seep
01-10C	324	3	60° 58′ 34,99″	14° 31′ 40,56″	11.7216	0.334661	0.0225278	0.0110928	2.28865e-06															White limestone with oil seep
01-10C	324	4	60° 58′ 34,99″	14° 31′ 40,56″	1.4736	0.335335	0.0225284	0.0109805	2.33627e-06															White limestone with oil seep
01-10C	324	4	60° 58′ 34,99″	14° 31′ 40,56″	1.24998	0.332017	0.0224601	0.010978	2.27935e-06															White limestone with oil seep
01-10C	324	4	60° 58′ 34,99″	14° 31′ 40,56″	11.2659	0.352217	0.0225258	0.0110878	2.5876e-06															White limestone with oil seep
01-10C	324	4	60° 58′ 34,99″	14° 31′ 40,56″	11.958	0.346331	0.0224333	0.0110954	2.48795e-06															White limestone with oil seep
01-10C	324	5	60° 58′ 34,99″	14° 31′ 40,56″	11.0959	0.333717	0.0227933	0.011086	2.27425e-06															White limestone with oil seep
01-10C	324	5	60° 58′ 34,99″	14° 31′ 40,56″	11.1848	0.334265	0.0226219	0.0110869	2.28358e-06															White limestone with oil seep
01-10C	324	5	60° 58′ 34,99″	14° 31′ 40,56″	11.9187	0.345684	0.0226796	0.011095	2.47723e-06															White limestone with oil seep
01-10C	346	1	60° 58′ 34,99″	14° 31′ 40,56″	5.13591	0.388849	0.0198937	0.0110096	2.65643e-06															Granite
01-10C	346	1	60° 58′ 34,99″	14° 31′ 40,56″	4.89694	0.425916	0.0200646	0.011007	3.26907e-06															Granite
01-10C	346	1	60° 58′ 34,99″	14° 31′ 40,56″	7.49614	0.376647	0.0199455	0.0110354	2.42555e-06															Granite
01-10C	346	1	60° 58′ 34,99″	14° 31′ 40,56″	5.38968	0.375724	0.0200274	0.0110124	2.41794e-06															Granite
01-10C	346	2	60° 58′ 34,99″	14° 31′ 40,56″	6.73318	0.377059	0.0197402	0.0110271	2.43668e-06															Granite
01-10C	346	2	60° 58′ 34,99″	14° 31′ 40,56″	6.60414	0.377538	0.0195968	0.0110257	2.44615e-06															Granite
01-10C	346	2	60° 58′ 34,99″	14° 31′ 40,56″	6.87108	0.379906	0.0197613	0.0110286	2.48858e-06															Granite
01-10C	346	2	60° 58′ 34,99″	14° 31′ 40,56″	5.7601	0.407921	0.0197737	0.0110164	2.97771e-06															Granite
01-10C	346	3	60° 58′ 34,99″	14° 31′ 40,56″	5.46233	0.37657	0.0197774	0.0110132	2.43336e-06															Granite
01-10C	346	3	60° 58′ 34,99″	14° 31′ 40,56″	6.10734	0.361552	0.0197665	0.0110313	2.7533e-06															Granite
01-10C	346	3	60° 58′ 34,99″	14° 31′ 40,56″	5.72308	0.34147	0.0198913	0.0110271	2.42671e-06															Granite
01-10C	346	4	60° 58′ 34,99″	14° 31′ 40,56″	4.97392	0.355118	0.0198302	0.0110188	2.65414e-06															Granite
01-10C	346	4	60° 58′ 34,99″	14° 31′ 40,56″	5.33281	0.342558	0.0195614	0.0110228	2.44638e-06															Granite
01-10C	346	4	60° 58′ 34,99″	14° 31′ 40,56″	6.54438	0.348252	0.0199155	0.0110361	2.53737e-06															Granite
01-10C	346	4	60° 58′ 34,99″	14° 31′ 40,56″	6.676	0.383416	0.0197794	0.0110375	3.08714e-06															Granite
01-10C	346	5	60° 58′ 34,99″	14° 31′ 40,56″	5.92571	0.352594	0.0196383	0.0110293	2.61041e-06															Granite
01-10C	346	5	60° 58′ 34,99″	14° 31′ 40,56″	4.7866	0.341135	0.0199182	0.0110168	2.42417e-06															Granite
01-10C	346	5	60° 58′ 34,99″	14° 31′ 40,56″	6.08714	0.381259	0.019659	0.0110311	3.0564e-06															Granite
01-10C	346	6	60° 58′ 34,99″	14° 31′ 40,56″	7.34108	0.353438	0.0194789	0.0110448	2.61973e-06															Granite
01-10C	346	6	60° 58′ 34,99″	14° 31′ 40,56″	6.55468	0.342649	0.0196235	0.0110362	2.44386e-06															Granite
01-10C	346	6	60° 58′ 34,99″	14° 31′ 40,56″	6.1613	0.36855	0.0196672	0.0110319	2.86256e-06															Granite
01-10C	346	7	60° 58′ 34,99″	14° 31′ 40,56″	6.78887	0.358762	0.0199628	0.0110387	2.70701e-06															Granite
01-10C	346	7	60° 58′ 34,99″	14° 31′ 40,56″	6.78469	0.347785	0.0196335	0.0110387	2.52888e-06															Granite
01-10C	346	7	60° 58′ 34,99″	14° 31′ 40,56″	6.80506	0.365552	0.0197164	0.0110389	2.81411e-06															Granite
01-10C	346	7	60° 58′ 34,99″	14° 31′ 40,56″	6.40306	0.371009	0.0197262	0.0110345	2.89985e-06															Granite
01-11C	345	1	60° 58′ 35,18″	14° 31′ 32,57″	-0.531751	0.380854	0.0180338	0.0109475	2.53825e-06															Grey limestone with clayey parts
01-11C	345	1	60° 58′ 35,18″	14° 31′ 32,57″	0.600234	0.381863	0.0178677	0.0109599	2.5515e-06															Grey limestone with clayey parts
01-11C	345	1	60° 58′ 35,18″	14° 31′ 32,57″	-0.126322	0.379474	0.018431	0.0109519	2.51155e-06															Grey limestone with clayey parts
01-11C	345	2	60° 58′ 35,18″	14° 31′ 32,57″	-0.0138337	0.380931	0.0180523	0.0109532	2.53738e-06															Grey limestone with clayey parts
01-11C	345	2	60° 58′ 35,18″	14° 31′ 32,57″	-0.334937	0.380112	0.0182541	0.0109497	2.524e-06															Grey limestone with clayey parts
01-11C	345	2	60° 58′ 35,18″	14° 31′ 32,57″	-0.876912	0.379359	0.0183814	0.0109437	2.51274e-06															Grey limestone with clayey parts
01-11C	345	2	60° 58′ 35,18″	14° 31′ 32,57″	-0.364352	0.413043	0.0183204	0.0109493	3.08322e-06															Grey limestone with clayey parts
01-11C	345	3	60° 58′ 35,18″	14° 31′ 32,57″	0.185701	0.381044	0.0180486	0.0109554	2.53856e-06															Grey limestone with clayey parts
01-11C	345	3	60° 58′ 35,18″	14° 31′ 32,57″	-0.129404	0.381776	0.0178411	0.0109519	2.55308e-06															Grey limestone with clayey parts
01-11C	345	3	60° 58′ 35,18″	14° 31′ 32,57″	-5.92879	0.875818	0.0224988	0.0108884	9.01217e-06															Grey limestone with clayey parts
01-11C	351	1	60° 58′ 35,18″	14° 31′ 32,57″	0.0720034	0.341766	0.019386	0.0109651	2.45039e-06															Grey limestone with clayey parts
01-11C	351	1	60° 58′ 35,18″	14° 31′ 32,57″	-0.859656	0.340223	0.0197324	0.0109549	2.42752e-06															Grey limestone with clayey parts
01-11C	351	1	60° 58′ 35,18″	14° 31′ 32,57″	1.12079	0.354174	0.0191965	0.0109766	2.65067e-06															Grey limestone with clayey parts
01-11C	351	2	60° 58′ 35,18″	14° 31′ 32,57″	0.0631365	0.341179	0.0195463	0.010965	2.44056e-06															Grey limestone with clayey parts
01-11C	351	2	60° 58′ 35,18″	14° 31′ 32,57″	0.566843	0.351348	0.0194392	0.0109705	2.60676e-06															Grey limestone with clayey parts
01-11C	351	2	60° 58′ 35,18″	14° 31′ 32,57″	0.350876	0.341595	0.0194512	0.0109682	2.4466e-06															Grey limestone with clayey parts
01-11C	351	3	60° 58′ 35,18″	14° 31′ 32,57″	-0.18979	0.359075	0.0211646	0.0109622	2.73269e-06															Grey limestone with clayey parts
01-11C	351	3	60° 58′ 35,18″	14° 31′ 32,57″	-1.10823	0.341125	0.0218219	0.0109522	2.44351e-06															Grey limestone with clayey parts
01-11C	351	3	60° 58′ 35,18″	14° 31′ 32,57″	-0.440684	0.354893	0.0222463	0.0109595	2.66693e-06															Grey limestone with clayey parts
01-11C	353	1	60° 58′ 35,18″	14° 31′ 32,57″	-0.329614	0.37629	0.0194045	0.0109607	2.99873e-06															Grey limestone with clayey parts
01-11C	353	1	60° 58′ 35,18″	14° 31′ 32,57″	-1.24131	0.370328	0.0200801	0.0109507	2.91061e-06															Grey limestone with clayey parts
01-11C	353	1	60° 58′ 35,18″	14° 31′ 32,57″	-2.78763	0.35747	0.0212528	0.0109337	2.71496e-06															Grey limestone with clayey parts
01-11C	353	2	60° 58′ 35,18″	14° 31′ 32,57″	-1.74288	0.386182	0.0200622	0.0109452	3.14995e-06															Grey limestone with clayey parts
01-11C	353	2	60° 58′ 35,18″	14° 31′ 32,57″	-0.547713	0.341618	0.0194455	0.0109583	2.44994e-06															Grey limestone with clayey parts
01-11C	353	2	60° 58′ 35,18″	14° 31′ 32,57″	-1.05815	0.339823	0.0198381	0.0109527	2.42143e-06															Grey limestone with clayey parts
01-11C	353	3	60° 58′ 35,18″	14° 31′ 32,57″	-1.6088	0.338453	0.0201655	0.0109467	2.40007e-06															Grey limestone with clayey parts
01-11C	353	3	60° 58′ 35,18″	14° 31′ 32,57″	-0.859743	0.34098	0.0195427	0.0109549	2.44025e-06															Grey limestone with clayey parts
01-11C	353	4	60° 58′ 35,18″	14° 31′ 32,57″	-0.143759	0.357024	0.0191876	0.0109627	2.70004e-06															Grey limestone with clayey parts
01-11C	353	4	60° 58′ 35,18″	14° 31′ 32,57″	-0.345367	0.341111	0.0195373	0.0109605	2.44077e-06															Grey limestone with clayey parts
01-11C	353	5	60° 58′ 35,18″	14° 31′ 32,57″	-0.989389	0.340963	0.0195321	0.0109535	2.44039e-06															Grey limestone with clayey parts
01-11C	353	5	60° 58′ 35,18″	14° 31′ 32,57″	-0.837261	0.341339	0.0194281	0.0109551	2.44621e-06															Grey limestone with clayey parts
01-11C	356	1	60° 58′ 35,18″	14° 31′ 32,57″	-1.74505	0.364785	0.0210904	0.0109452	2.8266e-06															Grey limestone with clayey parts
01-11C	356	1	60° 58′ 35,18″	14° 31′ 32,57″	0.00861872	0.354542	0.0224752	0.0109644	2.65994e-06															Grey limestone with clayey parts
01-11C	356	1	60° 58′ 35,18″	14° 31′ 32,57″	0.782684	0.331567	0.0225839	0.0109729	2.27311e-06															Grey limestone with clayey parts
01-11C	356	2	60° 58′ 35,18″	14° 31′ 32,57″	-3.11796	0.803372	0.0263586	0.0109301	8.34447e-06															Grey limestone with clayey parts
01-11C	356	2	60° 58′ 35,18″	14° 31′ 32,57″	0.318189	0.328937	0.0235101	0.0109678	2.22836e-06															Grey limestone with clayey parts
01-11C	356	3	60° 58′ 35,18″	14° 31′ 32,57″	-0.720239	0.328384	0.023637	0.0109564	2.22229e-06															Grey limestone with clayey parts
01-11C	356	3	60° 58′ 35,18″	14° 31′ 32,57″	-0.0723502	0.395766	0.0235118	0.0109635	3.28583e-06															Grey limestone with clayey parts
01-11C	356	3	60° 58′ 35,18″	14° 31′ 32,57″	0.276325	0.329787	0.0231709	0.0109673	2.24357e-06															Grey limestone with clayey parts
01-11C	356	4	60° 58′ 35,18″	14° 31′ 32,57″	0.292953	0.337911	0.0222602	0.0109675	2.38447e-06															Grey limestone with clayey parts
01-11C	356	4	60° 58′ 35,18″	14° 31′ 32,57″	-0.609736	0.340775	0.0240477	0.0109576	2.43598e-06															Grey limestone with clayey parts
01-11C	356	4	60° 58′ 35,18″	14° 31′ 32,57″	-0.0706856	0.363077	0.0231543	0.0109635	2.79522e-06															Grey limestone with clayey parts
01-11C	356	5	60° 58′ 35,18″	14° 31′ 32,57″	-0.273191	0.357936	0.0231988	0.0109613	2.7149e-06															Grey limestone with clayey parts
01-11C	356	5	60° 58′ 35,18″	14° 31′ 32,57″	-0.307027	0.350013	0.0229475	0.0109609	2.58779e-06															Grey limestone with clayey parts
01-11C	402	1	60° 58′ 35,18″	14° 31′ 32,57″	-2.8031	0.331401	0.0223134	0.0109336	2.28285e-06															Granite
01-11C	402	1	60° 58′ 35,18″	14° 31′ 32,57″	-9.12726	0.331225	0.0217984	0.0108642	2.30186e-06															Granite
01-11C	402	1	60° 58′ 35,18″	14° 31′ 32,57″	-10.9905	0.325294	0.0237409	0.0108438	2.20451e-06															Granite
01-11C	402	1	60° 58′ 35,18″	14° 31′ 32,57″	-4.17016	0.331658	0.0220989	0.0109186	2.29213e-06															Granite
01-11C	402	2	60° 58′ 35,18″	14° 31′ 32,57″	-8.88244	0.34791	0.0215029	0.0108669	2.5802e-06															Granite
01-11C	402	2	60° 58′ 35,18″	14° 31′ 32,57″	-3.44643	0.330441	0.0226072	0.0109265	2.26832e-06															Granite
01-11C	402	2	60° 58′ 35,18″	14° 31′ 32,57″	-12.3824	0.361583	0.0246821	0.0108285	2.8071e-06															Granite
01-11C	402	3	60° 58′ 35,18″	14° 31′ 32,57″	-5.39313	0.33273	0.0216217	0.0109052	2.31497e-06															Granite
01-11C	402	3	60° 58′ 35,18″	14° 31′ 32,57″	-2.91567	0.37415	0.0222307	0.0109323	2.97333e-06															Granite
01-11C	402	3	60° 58′ 35,18″	14° 31′ 32,57″	-4.505	0.33447	0.0211362	0.0109149	2.34189e-06															Granite
01-11C	402	3	60° 58′ 35,18″	14° 31′ 32,57″	-1.90388	0.331753	0.0222717	0.0109434	2.28584e-06															Granite
01-11C	404	1	60° 58′ 35,18″	14° 31′ 32,57″	-4.19809	0.366251	0.0220765	0.0109183	2.8562e-06															Granite
01-11C	404	1	60° 58′ 35,18″	14° 31′ 32,57″	-4.58152	0.341417	0.0228478	0.0109141	2.45976e-06															Granite
01-11C	404	1	60° 58′ 35,18″	14° 31′ 32,57″	-9.18039	0.330135	0.0221691	0.0108637	2.28313e-06															Granite
01-11C	404	1	60° 58′ 35,18″	14° 31′ 32,57″	-3.70016	0.382867	0.0224705	0.0109237	3.10595e-06															Granite
01-11C	404	2	60° 58′ 35,18″	14° 31′ 32,57″	-9.33138	0.328574	0.0226937	0.010862	2.25641e-06															Granite
01-11C	404	2	60° 58′ 35,18″	14° 31′ 32,57″	-9.733	0.327988	0.0228637	0.0108576	2.24757e-06															Granite
01-11C	404	3	60° 58′ 35,18″	14° 31′ 32,57″	-9.46494	0.345068	0.0231256	0.0108605	2.53571e-06															Granite
01-11C	404	3	60° 58′ 35,18″	14° 31′ 32,57″	-10.1025	0.341966	0.0226099	0.0108535	2.4867e-06															Granite
01-11C	404	4	60° 58′ 35,18″	14° 31′ 32,57″	-9.78328	0.33132	0.0225751	0.010857	2.30576e-06															Granite
01-11C	404	5	60° 58′ 35,18″	14° 31′ 32,57″	-2.23328	0.354196	0.0225148	0.0109398	2.66117e-06															Granite
01-11C	404	6	60° 58′ 35,18″	14° 31′ 32,57″	-3.7224	0.340751	0.0226413	0.0109235	2.44582e-06															Granite
01-11C	404	6	60° 58′ 35,18″	14° 31′ 32,57″	-4.10708	0.33081	0.022399	0.0109193	2.27712e-06															Granite
01-11C	404	6	60° 58′ 35,18″	14° 31′ 32,57″	-0.381109	0.352559	0.0221439	0.0109601	2.62926e-06															Granite
01-11C	404	6	60° 58′ 35,18″	14° 31′ 32,57″	-9.44476	0.347721	0.0223109	0.0108608	2.57887e-06															Granite
01-11C	404	6	60° 58′ 35,18″	14° 31′ 32,57″	-3.93563	0.346414	0.0221575	0.0109212	2.54037e-06															Granite
01-11C	404	7	60° 58′ 35,18″	14° 31′ 32,57″	-3.82031	0.383867	0.0226505	0.0109224	3.12108e-06															Granite
01-11C	404	7	60° 58′ 35,18″	14° 31′ 32,57″	-1.49545	0.331171	0.0225114	0.0109479	2.27422e-06															Granite
01-11C	404	7	60° 58′ 35,18″	14° 31′ 32,57″	-2.3431	0.330455	0.0226901	0.0109386	2.26468e-06															Granite
01-11C	404	7	60° 58′ 35,18″	14° 31′ 32,57″	-11.6381	0.325829	0.0249509	0.0108367	2.21632e-06															Granite
01-11C	404	7	60° 58′ 35,18″	14° 31′ 32,57″	-6.75798	0.410384	0.0231287	0.0108902	3.51015e-06															Granite
01-11C	404	7	60° 58′ 35,18″	14° 31′ 32,57″	-4.15975	0.32996	0.0226783	0.0109187	2.26242e-06															Granite
01-11C	407.8	1	60° 58′ 35,18″	14° 31′ 32,57″	0.488798	0.328368	0.023737	0.0109697	2.21763e-06															Granite
01-11C	407.8	1	60° 58′ 35,18″	14° 31′ 32,57″	-0.470111	0.328326	0.0236491	0.0109592	2.22035e-06															Granite
01-11C	407.8	1	60° 58′ 35,18″	14° 31′ 32,57″	-0.523346	0.347834	0.0237937	0.0109586	2.55289e-06															Granite
01-11C	407.8	1	60° 58′ 35,18″	14° 31′ 32,57″	-0.626733	0.376858	0.0236086	0.0109574	3.00809e-06															Granite
01-11C	407.8	1	60° 58′ 35,18″	14° 31′ 32,57″	3.01629	0.343759	0.0231777	0.0109974	2.47412e-06															Granite
01-11C	407.8	2	60° 58′ 35,18″	14° 31′ 32,57″	-2.07233	0.327691	0.0237394	0.0109416	2.21487e-06															Granite
01-11C	407.8	2	60° 58′ 35,18″	14° 31′ 32,57″	-1.05386	0.329385	0.0235035	0.0109528	2.24124e-06															Granite
01-11C	407.8	2	60° 58′ 35,18″	14° 31′ 32,57″	-5.5031	0.721972	0.0241617	0.010904	7.39833e-06															Granite
01-11C	407.8	3	60° 58′ 35,18″	14° 31′ 32,57″	-0.827284	0.347643	0.0240986	0.0109552	2.55071e-06															Granite
01-11C	407.8	3	60° 58′ 35,18″	14° 31′ 32,57″	-0.301277	0.327973	0.0238041	0.010961	2.21346e-06															Granite
01-11C	407.8	3	60° 58′ 35,18″	14° 31′ 32,57″	-6.82471	0.379884	0.0254774	0.0108895	3.06974e-06															Granite
01-11C	407.8	4	60° 58′ 35,18″	14° 31′ 32,57″	-1.30154	0.357177	0.0236547	0.01095	2.70592e-06															Granite
01-11C	407.8	4	60° 58′ 35,18″	14° 31′ 32,57″	-0.615875	0.349933	0.0235078	0.0109576	2.58745e-06															Granite
01-11C	407.8	4	60° 58′ 35,18″	14° 31′ 32,57″	0.18655	0.334177	0.0233359	0.0109664	2.3207e-06															Granite
01-11C	407.8	4	60° 58′ 35,18″	14° 31′ 32,57″	-0.754849	0.328716	0.0234817	0.010956	2.22831e-06															Granite
01-11C	407.8	4	60° 58′ 35,18″	14° 31′ 32,57″	-0.458582	0.379291	0.023529	0.0109593	3.0442e-06															Granite
01-11C	407.8	4	60° 58′ 35,18″	14° 31′ 32,57″	-2.82834	0.332503	0.0219341	0.0109333	2.30214e-06															Boda limestone
Solberga	Quarry	1	60° 59′ 5,8″	15° 13' 1,0″	1.48622	0.452685	0.018057	0.0108059	3.03891e-06	-12.2926	0.282069	3.13773	0.00204131	3.70656e-07										Boda limestone
Solberga	Quarry	1	60° 59′ 5,8″	15° 13' 1,0″	2.80787	0.468742	0.0180392	0.0108202	3.30448e-06	-12.2192	0.292799	3.14876	0.00204146	4.04237e-07										Boda limestone
Solberga	Quarry	1	60° 59′ 5,8″	15° 13' 1,0″	2.55768	0.423792	0.0183821	0.0108175	2.50082e-06	-12.2461	0.297449	3.24662	0.00204141	4.18343e-07										Boda limestone
Solberga	Quarry	1	60° 59′ 5,8″	15° 13' 1,0″	2.23612	0.458848	0.0183004	0.010814	3.14124e-06	-12.7694	0.236417	3.17763	0.00204032	1.93935e-07										Boda limestone
Solberga	Quarry	1	60° 59′ 5,8″	15° 13' 1,0″	1.39834	0.468801	0.0181816	0.010805	3.31169e-06	-13.0256	0.293673	3.23566	0.00203979	4.07304e-07										Boda limestone
Solberga	Quarry	3	60° 59′ 5,8″	15° 13' 1,0″	2.57006	0.434838	0.0178788	0.0108176	2.71264e-06	-12.3746	0.281189	3.13328	0.00204114	3.67868e-07										Boda limestone
Solberga	Quarry	3	60° 59′ 5,8″	15° 13' 1,0″	1.29483	0.472312	0.0179767	0.0108038	3.36975e-06	-13.0941	0.294958	3.10196	0.00203965	4.11241e-07										Boda limestone
Solberga	Quarry	4	60° 59′ 5,8″	15° 13' 1,0″	1.97611	0.462042	0.0176506	0.0108112	3.19649e-06	-12.6543	0.286812	3.11098	0.00204056	3.85912e-07										Boda limestone
Solberga	Quarry	4	60° 59′ 5,8″	15° 13' 1,0″	2.14668	0.476536	0.0175199	0.010813	3.43469e-06	-12.0045	0.272418	3.03921	0.00204191	3.3863e-07										Boda limestone
Solberga	Quarry	4	60° 59′ 5,8″	15° 13' 1,0″	1.31909	0.437784	0.0181345	0.0108041	2.77389e-06	-12.9529	0.295644	3.14095	0.00203995	4.13247e-07										Boda limestone
Solberga	Quarry	4	60° 59′ 5,8″	15° 13' 1,0″	2.22183	0.478079	0.0176033	0.0108138	3.45926e-06	-12.6856	0.28429	3.00982	0.0020405	3.77964e-07										Boda limestone
Solberga	Quarry	5	60° 59′ 5,8″	15° 13' 1,0″	1.33405	0.47869	0.0178994	0.0108043	3.47282e-06	-12.2166	0.26142	3.03536	0.00204147	2.9993e-07										Boda limestone
Solberga	Quarry	6	60° 59′ 5,8″	15° 13' 1,0″	-2.09956	0.544449	0.0180146	0.0107672	4.47179e-06	-10.8034	0.264359	2.70752	0.00204439	3.09704e-07										Boda limestone
Solberga	Quarry	7	60° 59′ 5,8″	15° 13' 1,0″	1.3984	0.439725	0.0145443	0.010805	2.80901e-06	-12.0725	0.235494	2.2236	0.00204176	1.88386e-07										Boda limestone
Solberga	Quarry	7	60° 59′ 5,8″	15° 13' 1,0″	1.95915	0.459524	0.0143679	0.010811	3.15402e-06	-12.1263	0.252727	2.25957	0.00204165	2.66544e-07										Boda limestone
Solberga	Quarry	7	60° 59′ 5,8″	15° 13' 1,0″	2.418	0.442286	0.0141329	0.010816	2.85022e-06	-12.0718	0.285286	2.25206	0.00204177	3.80797e-07										Boda limestone
Solberga	Quarry	7	60° 59′ 5,8″	15° 13' 1,0″						-11.7389	0.265695	2.19784	0.00204245	3.15091e-07										Boda limestone
1 propagated 2SE from repeated standard measurements
2 87Rb was calculated from 85Rb (Rb-Factor = 0.3861)
Stratigraphic information is retrieved from Lehnert et al., (2012, 2013) and Arslan et al., (2013). More general descriptions (e.g. "white limestone") are given for cores that have not yet been thoroughly stratigraphically documented.
Measurements of C isotope calcite standard S0161
12C cps	13C/12C	± abs	δ13C	± ‰
(x 109)	drift corrected
Session 1
0.0194088	0.0109396	2.4467e-06	0.611312	0.378031
0.0193072	0.0109291	2.45197e-06	-0.343834	0.378082
0.0190362	0.0109336	2.46957e-06	0.0593236	0.379137
0.0191146	0.010937	2.46499e-06	0.378351	0.378966
0.0189094	0.0109372	2.60177e-06	0.39034	0.38654
0.0182161	0.0109398	3.50691e-06	0.634654	0.442376
0.0178975	0.0109341	3.01877e-06	0.113369	0.411049
0.0175915	0.010937	2.56885e-06	0.371346	0.38469
0.0175868	0.0109289	2.56834e-06	-0.368638	0.384483
0.0172328	0.010932	2.65202e-06	-0.0835377	0.389272
0.0168683	0.0109368	2.623e-06	0.353378	0.387729
0.0169121	0.0109369	2.76153e-06	0.366671	0.395694
0.0165061	0.0109373	2.65421e-06	0.399938	0.389512
0.0164291	0.0109278	2.848e-06	-0.470656	0.400593
0.0163421	0.0109352	3.98259e-06	0.211674	0.474774
0.0158557	0.0109417	2.75089e-06	0.803247	0.395176
0.0157049	0.010936	2.71779e-06	0.281444	0.393134
0.0159619	0.01094	2.69626e-06	0.649374	0.391979
0.0162619	0.0109361	2.67455e-06	0.291711	0.390648
0.015977	0.0109321	2.69419e-06	-0.0762912	0.391688
0.0156091	0.0109408	4.31979e-06	0.721614	0.498916
0.0156523	0.0109302	2.72151e-06	-0.247939	0.393224
0.0157397	0.0109345	2.71485e-06	0.150522	0.392932
0.0155386	0.0109322	3.06176e-06	-0.0632842	0.41366
0.0144087	0.010936	2.83662e-06	0.282317	0.400092
0.0137218	0.0109384	2.90647e-06	0.498561	0.404312
0.0131647	0.0109363	3.18622e-06	0.306455	0.421528
0.0132797	0.0109337	2.95368e-06	0.0700188	0.407066
0.0132711	0.0109394	2.95565e-06	0.595973	0.407305
0.013373	0.0109343	2.95634e-06	0.129961	0.407241
0.0132949	0.0109291	2.95125e-06	-0.343849	0.406824
0.0132809	0.0109325	2.95332e-06	-0.035201	0.40702
0.0133185	0.0109337	2.94974e-06	0.0762741	0.406828
0.0133956	0.0109389	2.94454e-06	0.547592	0.406621
0.0133219	0.0109339	2.94927e-06	0.093624	0.406804
0.0132721	0.010935	2.95497e-06	0.190084	0.407171
0.0132688	0.0109383	3.04908e-06	0.496259	0.413002
0.0132269	0.0109361	2.96037e-06	0.295077	0.407523
0.0131118	0.010936	2.97323e-06	0.28167	0.408302
0.0131051	0.0109349	2.97346e-06	0.184361	0.408294
0.0131	0.0109371	2.97508e-06	0.383636	0.408438
0.01305	0.0109379	2.98055e-06	0.456898	0.408788
0.0131563	0.0109309	2.96764e-06	-0.18492	0.407856
0.0119716	0.010936	3.11064e-06	0.286591	0.416776
0.0119504	0.0109379	3.11392e-06	0.453672	0.417018
0.0118576	0.0109321	3.40015e-06	-0.0760872	0.435199
0.0117629	0.0109321	3.13726e-06	-0.0743044	0.418362
0.0118712	0.0109385	3.23042e-06	0.511245	0.424377
Session 2
0.0171925	0.0109067	2.85234e-06	0.547189	0.508417
0.0173586	0.0108979	3.88118e-06	-0.264064	0.562544
0.0171875	0.0108981	3.24131e-06	-0.241302	0.527377
0.0173336	0.0109057	3.30154e-06	0.455914	0.53076
0.0174679	0.0109043	2.57407e-06	0.326432	0.495683
0.0173411	0.0109023	2.7294e-06	0.140497	0.502555
0.0173833	0.0109017	3.0883e-06	0.0849114	0.519715
0.0174148	0.0109071	2.66938e-06	0.582239	0.500003
0.0176643	0.0109057	2.55984e-06	0.452406	0.495111
0.0175259	0.0109091	2.57023e-06	0.765636	0.495684
0.0176266	0.0109023	2.77957e-06	0.137282	0.504861
0.017458	0.0109018	3.27001e-06	0.0934999	0.528986
0.017402	0.0109097	3.12425e-06	0.819257	0.521787
0.0173124	0.010897	3.90741e-06	-0.3434	0.564042
0.0172222	0.0108997	4.63644e-06	-0.0941267	0.608797
0.0169668	0.0109061	4.00787e-06	0.492498	0.570219
0.0179219	0.010895	2.93497e-06	-0.527767	0.51196
0.0169817	0.0109107	3.80062e-06	0.908672	0.558296
0.0172158	0.0108962	2.59208e-06	-0.421097	0.496186
0.0168382	0.0109113	2.62235e-06	0.965686	0.498052
0.0172277	0.010898	2.84776e-06	-0.252047	0.507903
0.0166767	0.0109067	3.07051e-06	0.542125	0.518995
0.0169725	0.0109032	3.18848e-06	0.221578	0.524829
0.0170989	0.0108966	2.60022e-06	-0.381318	0.49656
0.0169173	0.0109049	3.11573e-06	0.381282	0.521198
0.0167619	0.0108951	2.62624e-06	-0.52011	0.497657
0.0169848	0.0109056	2.71424e-06	0.447863	0.50198
0.0167703	0.010913	3.2535e-06	1.11896	0.528498
0.0174304	0.0109032	2.67356e-06	0.221356	0.500054
0.0175712	0.0109021	2.56709e-06	0.125231	0.495302
0.0177715	0.0108947	2.67667e-06	-0.552554	0.4999
0.0173043	0.0109052	2.58611e-06	0.408844	0.496242
0.0175298	0.0109034	3.75521e-06	0.24414	0.555478
Session 3
0.0207571	0.0109596	2.36849e-06	0.570231	0.371903
0.0205208	0.0109529	2.79311e-06	-0.039653	0.395551
0.0204701	0.0109558	2.3847e-06	0.223406	0.37268
0.0205192	0.010952	2.51153e-06	-0.124161	0.379474
0.0206178	0.0109569	2.49246e-06	0.322668	0.378533
0.0205985	0.010956	2.37769e-06	0.244622	0.372312
0.0183023	0.0109553	2.89668e-06	0.182973	0.40176
0.0182576	0.0109629	2.77482e-06	0.872806	0.394688
0.017439	0.010958	2.73582e-06	0.426002	0.392309
0.0173272	0.0109549	2.87712e-06	0.146223	0.400578
0.0173661	0.010952	2.58683e-06	-0.121451	0.383666
0.0172682	0.0109623	2.59554e-06	0.821067	0.38438
0.0170531	0.0109516	2.61019e-06	-0.156631	0.384974
0.0170992	0.0109517	2.60709e-06	-0.151098	0.3848
0.0171733	0.0109548	2.60167e-06	0.135996	0.384562
0.0174018	0.0109505	2.7292e-06	-0.261491	0.391764
0.0170608	0.0109504	2.60936e-06	-0.264269	0.384901
0.0193104	0.0109545	2.56018e-06	0.10497	0.382228
0.0192551	0.0109582	2.75172e-06	0.444905	0.393239
0.0191456	0.0109563	2.46499e-06	0.273312	0.377019
0.0191213	0.0109507	2.46619e-06	-0.242964	0.376959
0.0190484	0.010957	2.87241e-06	0.333791	0.400339
0.0191915	0.0109585	2.58538e-06	0.473966	0.383726
0.0192285	0.0109598	2.93832e-06	0.586724	0.404362
0.0192482	0.0109625	2.60647e-06	0.838191	0.385
0.0191224	0.0109565	2.46689e-06	0.290018	0.377127
0.0189787	0.0109582	2.47632e-06	0.447312	0.377679
0.0189274	0.0109574	2.47959e-06	0.369571	0.377839
0.019049	0.0109613	2.48402e-06	0.729877	0.378169
0.0186781	0.0109541	2.49526e-06	0.0728998	0.378626
0.0186327	0.0109511	2.51293e-06	-0.207625	0.379531
0.0187151	0.0109561	2.49333e-06	0.254848	0.378564
0.0188924	0.010955	2.48082e-06	0.148009	0.377853
0.0189999	0.0109589	2.4747e-06	0.506634	0.377606
0.0188903	0.0109495	2.98497e-06	-0.352384	0.406988
0.0189142	0.0109546	2.7836e-06	0.111535	0.395027
0.0190879	0.0109553	2.46946e-06	0.180072	0.377241
0.0189725	0.010955	2.47669e-06	0.15228	0.377628
0.0190216	0.0109551	2.47379e-06	0.164077	0.377473
0.0189967	0.0109506	2.47434e-06	-0.245797	0.377404
0.0189266	0.0109554	2.5987e-06	0.190272	0.384407
0.0189419	0.0109586	3.01244e-06	0.483198	0.408858
0.0188395	0.0109592	2.48615e-06	0.536189	0.378239
0.0186194	0.0109567	2.52002e-06	0.309701	0.380047
0.0187128	0.0109557	3.41857e-06	0.217018	0.434599
0.0188385	0.0109575	2.79989e-06	0.380018	0.396047
0.0185612	0.0109506	2.50305e-06	-0.245554	0.378978
0.0184953	0.0109592	2.50933e-06	0.537074	0.379512
0.018546	0.0109534	2.58529e-06	0.0102642	0.383611
0.0188217	0.0109559	2.48707e-06	0.236696	0.378217
0.0188409	0.0109565	2.78658e-06	0.290283	0.395243
0.0187094	0.0109559	2.49447e-06	0.233377	0.378622
0.0187094	0.0109653	2.49447e-06	0.0943985	0.344412
0.0185554	0.0109672	2.64277e-06	0.259026	0.353519
0.0186057	0.0109682	2.50132e-06	0.355728	0.344875
0.0186289	0.0109662	2.49927e-06	0.170295	0.344716
0.0186153	0.0109668	2.50074e-06	0.230292	0.344816
0.0185738	0.0109726	2.50425e-06	0.753658	0.345129
0.0188571	0.0109648	2.48487e-06	0.0403554	0.343823
0.0187143	0.0109625	2.4934e-06	-0.166565	0.344296
0.019286	0.0109691	2.49527e-06	0.436731	0.344526
0.0219635	0.0109686	2.30418e-06	0.391999	0.333267
0.0223654	0.0109666	2.50655e-06	0.208283	0.345162
0.022306	0.0109666	2.28614e-06	0.204599	0.332194
0.0224241	0.010967	2.28031e-06	0.248162	0.33187
0.022521	0.0109641	2.96487e-06	-0.0201648	0.374108
0.0226012	0.0109652	2.2716e-06	0.0773947	0.331339
0.0226614	0.0109621	3.36676e-06	-0.200534	0.40136
0.0224367	0.0109617	2.34534e-06	-0.237284	0.33552
0.0224455	0.0109637	2.34276e-06	-0.0600948	0.335406
0.022366	0.0109668	2.33286e-06	0.224447	0.334888
0.0224247	0.0109684	2.7038e-06	0.375681	0.357358
0.0223207	0.0109695	2.51216e-06	0.473078	0.345553
0.0222663	0.0109717	2.34956e-06	0.672721	0.335947
0.0221364	0.0109677	2.29511e-06	0.310759	0.33273
0.0220699	0.0109653	2.52e-06	0.0868564	0.345952
0.0220515	0.0109711	2.29926e-06	0.614945	0.333029
0.0216118	0.0109717	2.43402e-06	0.672089	0.34091
0.0218787	0.0109685	2.31833e-06	0.381535	0.33408
0.0217719	0.0109656	2.31461e-06	0.118259	0.333813
0.0215222	0.0109665	2.32675e-06	0.19704	0.334529
0.0217761	0.0109683	2.31377e-06	0.366274	0.333814
0.0218827	0.0109664	2.57533e-06	0.190712	0.349344
0.0214199	0.0109664	2.53238e-06	0.193665	0.346723
0.0214894	0.0109654	2.32865e-06	0.100484	0.33462
0.0213414	0.0109635	2.33652e-06	-0.0768514	0.33504
0.0212227	0.0109667	2.34338e-06	0.22131	0.335498
0.0212202	0.0109677	2.34364e-06	0.304704	0.335529
0.0213015	0.0109616	2.59346e-06	-0.244728	0.350374
0.0212633	0.0109653	2.45899e-06	0.0867601	0.342282
0.0214015	0.0109673	2.33433e-06	0.27497	0.334984
0.0218838	0.0109687	2.3084e-06	0.403504	0.333512
0.0219041	0.0109596	2.30625e-06	-0.42953	0.333221
0.0217361	0.0109733	2.31704e-06	0.818585	0.334093
0.0215752	0.0109659	2.32441e-06	0.14225	0.334383
0.0216199	0.0109663	2.64361e-06	0.181351	0.353557
0.0216384	0.0109662	2.32106e-06	0.170387	0.334195
0.0218764	0.0109716	2.30932e-06	0.664146	0.333617
0.0216759	0.0109665	2.31917e-06	0.198908	0.334092
0.0218038	0.0109662	2.65845e-06	0.172826	0.354479
0.021576	0.0109692	2.32541e-06	0.445135	0.334501
0.0214802	0.0109681	2.73613e-06	0.347342	0.359393
0.021396	0.0109623	2.33395e-06	-0.186946	0.334869
0.0213394	0.0109652	2.33722e-06	0.0835305	0.335113
0.0212225	0.0109673	2.34378e-06	0.270403	0.335531
0.0211171	0.0109622	2.34896e-06	-0.188987	0.33574
0.0212659	0.0109682	2.34126e-06	0.357358	0.335402
0.0213157	0.0109673	2.78525e-06	0.272605	0.362503
0.0212725	0.0109696	2.81743e-06	0.486147	0.364603
Session 4
0.0186205	0.0107929	3.30788e-06	0.2813	0.468271
0.0180021	0.0107919	3.44822e-06	0.191693	0.47686
0.0175586	0.0107852	3.28103e-06	-0.43082	0.466455
0.0173948	0.0107887	2.8061e-06	-0.106149	0.439137
0.0173913	0.0107943	4.15324e-06	0.412223	0.522937
0.0172359	0.0107952	3.69039e-06	0.494073	0.492254
0.0166867	0.0107914	2.70241e-06	0.143111	0.433589
0.0161747	0.0107874	3.48507e-06	-0.226345	0.479046
0.0157361	0.0107922	3.95862e-06	0.218851	0.509765
0.0154598	0.0107988	4.0787e-06	0.827163	0.517976
0.0152246	0.0107894	4.16776e-06	-0.0436893	0.523819
0.0148416	0.0107925	3.60212e-06	0.243025	0.486544
0.014443	0.0107948	2.81682e-06	0.459303	0.439887
O-isotopes
16O cps	18O/16O	± abs	δ18O	± ‰
(x 109)	drift corrected
Session 4
2.99973	0.00205449	4.79933e-07	-5.91287	0.319657
2.95668	0.00205486	4.80317e-07	-5.73528	0.31982
2.88519	0.00205481	4.34275e-07	-5.75913	0.303829
2.8097	0.00205455	2.4628e-07	-5.88696	0.249011
2.72179	0.00205523	4.21307e-07	-5.55776	0.299507
2.67415	0.00205501	4.50978e-07	-5.66453	0.309552
2.61245	0.00205478	2.63939e-07	-5.77281	0.25328
2.50884	0.00205533	3.65095e-07	-5.50665	0.281501
2.45298	0.00205549	3.43695e-07	-5.43315	0.27506
2.3755	0.00205569	5.21556e-07	-5.33555	0.334822
2.37436	0.00205578	4.15478e-07	-5.28962	0.297616
2.30293	0.00205504	3.41041e-07	-5.64799	0.27424
2.16787	0.00205583	5.20276e-07	-5.26573	0.33436
Measurements of Sr isotope reference materials
run 1
Primary reference material: 'Ecnomiosa gerda'
Spot number	sampling time	87Sr/86Sr normalised	2SE	prop. 2SE1	84Sr/86Sr	2SE	87Rb/86Sr2	2SE	Total Sr-Beam
2	37.6	0.70926	9.9e-05	0.00024	0.05639	0.00017	6.38234e-05	2.36532e-05	3.48
3	38	0.70926	0.00012	0.00025	0.05654	0.00018	1.54916e-05	1.834e-05	3.33
4	37.6	0.70903	0.00012	0.00025	0.05644	0.0002	6.5109e-05	1.69324e-05	3.38
5	37.6	0.70908	0.00012	0.00025	0.05637	0.00019	9.16335e-05	1.70813e-05	3.171
6	37.6	0.70912	0.00013	0.00025	0.05652	0.00016	4.34783e-05	1.8774e-05	3.32
7	37.6	0.70905	0.00015	0.00027	0.05645	0.00017	7.67742e-05	1.94414e-05	3.263
8	23.2	0.70926	0.00015	0.00026	0.0567	0.00024	5.77039e-05	2.15519e-05	3.48
9	37.2	0.70915	0.0001	0.00024	0.05638	0.00017	4.72993e-05	1.46382e-05	3.614
10	37.6	0.70934	0.0001	0.00024	0.05635	0.00019	3.88715e-05	1.66786e-05	3.36
11	38	0.70911	0.00012	0.00025	0.05669	0.00015	7.07386e-05	1.83982e-05	3.71
12	38	0.70915	0.0001	0.00024	0.05658	0.00015	3.58247e-05	1.49829e-05	4.09
13	37.2	0.70904	0.00012	0.00025	0.05642	0.00015	5.26171e-05	1.39024e-05	3.82
14	36.8	0.70926	9.3e-05	0.00024	0.05633	0.00016	4.71751e-05	1.56823e-05	3.72
15	37.6	0.709113	8.3e-05	0.00023	0.0564	0.00016	4.5e-05	1.32619e-05	4
Average		0.709159			0.0564686
2 SD		0.000198988			0.000240494
Secondary standard: modern oyster shell from Western Australia
Spot number	sampling time	87Sr/86Sr normalised	2SE	prop. 2SE1	84Sr/86Sr	2SE	87Rb/86Sr2	2SE	Total Sr-Beam
1	38	0.70922	0.00015	0.00026	0.05622	0.00027	3.23544e-05	3.03803e-05	2.115
2	38	0.70919	0.00011	0.00024	0.05638	0.00026	0.000100469	2.4055e-05	2.242
3	38	0.7092	0.00014	0.00026	0.05672	0.00022	3.63196e-05	2.95628e-05	2.174
4	38	0.70903	0.00011	0.00025	0.05648	0.00029	6.17104e-05	2.72238e-05	2.166
Average		0.70916			0.05645
2 SD		0.000175119			0.000418887
modern seawater: 87Sr/86Sr = 0.7091792 ± 0.0000021 (Mokadem et al. (2015))
1 propagated 2SE from repeated standard measurements
2 87Rb was calculated from 85Rb (Rb-Factor = 0.3861)
run 2
Primary reference material: 'Ecnomiosa gerda'
Spot number	sampling time	87Sr/86Sr normalised	2SE	prop. 2SE1	84Sr/86Sr	2SE	87Rb/86Sr2	2SE	Total Sr-Beam
1	38	0.7092	0.00011	0.00019	0.0566	0.00015	8.48591e-05	2.13357e-05	3.622
2	37.6	0.70926	0.0001	0.00018	0.0567	0.00013	2.22222e-05	1.50932e-05	3.97
3	38.4	0.709111	8.9e-05	0.00018	0.05649	0.00014	5.11392e-05	1.7814e-05	4.15
4	37.6	0.709137	8.4e-05	0.00018	0.05657	0.00014	4.15423e-05	1.20276e-05	4.23
5	37.6	0.70931	0.00012	0.0002	0.05653	0.00019	4.3553e-05	1.55451e-05	3.67
6	37.6	0.709054	9.5e-05	0.00018	0.05652	0.00014	2.31343e-05	1.49441e-05	4.23
7	38	0.70928	0.00011	0.00019	0.05642	0.00014	3.44473e-05	1.49772e-05	4.1
8	37.6	0.70915	9.7e-05	0.00018	0.05664	0.00013	3.3463e-05	1.40202e-05	4.058
9	37.6	0.709149	8.7e-05	0.00018	0.05654	0.00013	4.74576e-05	1.2453e-05	4.34
10	37.6	0.70908	0.00011	0.00019	0.05643	0.00015	4.17374e-05	1.40883e-05	4.337
11	37.6	0.709186	9.5e-05	0.00018	0.05645	0.00015	1.11413e-05	1.46792e-05	3.88
12	37.6	0.70922	0.0001	0.00019	0.05657	0.00017	4.44376e-05	1.96556e-05	3.435
13	37.6	0.70918	0.00011	0.00019	0.05646	0.00015	5.77833e-05	1.30132e-05	4.226
Average		0.709178			0.0565323
2 SD		0.000152362			0.000167562
Secondary standard: modern oyster shell from Western Australia
Spot number	sampling time	87Sr/86Sr normalised	2SE	prop. 2SE1	84Sr/86Sr	2SE	87Rb/86Sr2	2SE	Total Sr-Beam
1	34.074	0.70905	0.00013	0.0002	0.05649	0.00028	5.83975e-05	2.80775e-05	2.325
2	35.642	0.70905	0.00011	0.00019	0.05648	0.0002	0.000119982	2.84335e-05	2.334
3	30.627	0.70911	0.00013	0.0002	0.0567	0.00031	9.30233e-05	3.07566e-05	2.264
Average		0.70907			0.0565567
2 SD		6.9282e-05			0.000248462
modern seawater: 87Sr/86Sr = 0.7091792 ± 0.0000021 (Mokadem et al. (2015))
1 propagated 2SE from repeated standard measurements
2 87Rb was calculated from 85Rb (Rb-Factor = 0.3861)
<DL = below detection limit
run 3
Primary reference material: 'Ecnomiosa gerda'
Spot number	sampling time	87Sr/86Sr normalised	2SE	prop. 2SE1	84Sr/86Sr	2SE	87Rb/86Sr2	2SE	Total Sr-Beam
1	28.8	0.7092	0.0001	0.00019	0.05665	0.00015	9.61969e-05	2.92614e-05	4.71
2	29.2	0.70906	0.00011	0.00019	0.05641	0.00018	2.12766e-05	3.19221e-05	3.96
3	29.2	0.709192	9.5e-05	0.00018	0.05653	0.00017	5.39084e-05	2.97647e-05	3.9
4	28.4	0.70926	0.00012	0.0002	0.05616	0.00018	6.34006e-05	1.91261e-05	3.65
5	28.4	0.709132	9.9e-05	0.00018	0.05659	0.00017	2.17158e-05	1.93156e-05	3.92
6	28.4	0.70913	0.00013	0.0002	0.05635	0.00018	2.23763e-05	1.79684e-05	3.333
7	28.4	0.70902	0.00016	0.00023	0.05649	0.0002	2.20264e-05	2.17523e-05	3.823
8	28	0.7093	0.00012	0.0002	0.05622	0.0002	5.07311e-05	2.21077e-05	3.528
9	28.4	0.70905	0.00012	0.0002	0.0566	0.00017	7.85231e-05	1.69916e-05	4.048
10	28	0.70919	0.00011	0.00019	0.05637	0.00017	3.12929e-05	1.81269e-05	3.835
11	28.4	0.70913	0.00014	0.00021	0.05635	0.00017	4.35271e-05	1.79821e-05	3.749
12	28	0.70915	0.00012	0.00019	0.05637	0.00017	2.52688e-05	1.58748e-05	3.91
13	28.4	0.70926	0.0002	0.00025	0.05673	0.00021	2.86099e-05	1.75186e-05	3.127
Average		0.70916			0.0564477
2 SD		0.000170788			0.000336566
Secondary standard: modern oyster shell from Western Australia
Spot number	sampling time	87Sr/86Sr normalised	2SE	prop. 2SE1	84Sr/86Sr	2SE	87Rb/86Sr2	2SE	Total Sr-Beam
1	28.8	0.70911	0.00015	0.00022	0.05624	0.0003	0.000103563	3.28101e-05	2.212
2*	28.4								2.04
3	28.8	0.70913	0.00011	0.00019	0.05634	0.00025	6.35838e-05	3.1314e-05	2.19
Average		0.70912			0.05629
2 SD		2.82843e-05			0.000141421
modern seawater: 87Sr/86Sr = 0.7091792 ± 0.0000021 (Mokadem et al. (2015))
1 propagated 2SE from repeated standard measurements
2 87Rb was calculated from 85Rb (Rb-Factor = 0.3861)
<DL = below detection limit
run 4
Primary reference material: 'Ecnomiosa gerda'
Spot number	sampling time	87Sr/86Sr normalised	2SE	prop. 2SE1	84Sr/86Sr	2SE	87Rb/86Sr2	2SE	Total Sr-Beam
1	30.8	0.70914	0.00015	0.00019	0.05629	0.00017	5.48564e-05	2.49024e-05	3.261
2	30.4	0.70923	0.0001	0.00015	0.05657	0.00018	4.6648e-05	1.68326e-05	3.77
3	30.4	0.709063	9.8e-05	0.00015	0.05646	0.00017	7.32984e-06	2.43463e-05	4.02
4	30.8	0.70926	0.00011	0.00016	0.05656	0.00014	4.29952e-05	1.62238e-05	4.36
5	30.4	0.70914	0.00011	0.00016	0.05646	0.00014	5.47731e-05	1.64736e-05	4.036
6	30.8	0.709207	9.5e-05	0.00015	0.05658	0.00017	3.53846e-05	1.61968e-05	4.1
7	31.2	0.70913	0.00013	0.00017	0.05656	0.00016	3.14685e-05	2.12815e-05	3.613
8	30.4	0.70913	0.00015	0.00019	0.05646	0.00013	8.72818e-06	1.54632e-05	4.22
9	30.4	0.70915	0.00021	0.00024	0.05642	0.00021	1.46067e-05	2.54781e-05	2.81
10	30.4	0.70908	0.00017	0.00021	0.05639	0.0002	3.584e-05	2.08053e-05	3.29
11	30.8	0.70923	0.00013	0.00017	0.0565	0.00018	4.3065e-05	1.81431e-05	3.545
12	30.4	0.70918	0.00014	0.00018	0.0564	0.00019	4.68047e-05	1.89134e-05	3.508
13	30.8	0.70923	0.00011	0.00016	0.05643	0.00013	6.53907e-05	1.67594e-05	3.961
Average		0.709167			0.0564677
2 SD		0.000122739			0.00017052
Secondary standard: modern oyster shell from Western Australia
Spot number	sampling time	87Sr/86Sr normalised	2SE	prop. 2SE1	84Sr/86Sr	2SE	87Rb/86Sr2	2SE	Total Sr-Beam
1	29.2	0.70915	0.00015	0.00019	0.05666	0.00032	5.04955e-05	3.58964e-05	2.231
2	29.2	0.70932	0.00015	0.00019	0.05664	0.00024	7.94786e-05	2.52844e-05	2.504
3	29.6	0.70927	0.00016	0.0002	0.05616	0.00026	0.000109191	2.98199e-05	2.498
Average		0.709247			0.0564867
2 SD		0.000174738			0.000566157
modern seawater: 87Sr/86Sr = 0.7091792 ± 0.0000021 (Mokadem et al. (2015))
1 propagated 2SE from repeated standard measurements
2 87Rb was calculated from 85Rb (Rb-Factor = 0.3861)
<DL = below detection limit
