# Supplementary material for: Timing and origin of natural gas accumulation in the Siljan impact structure, Sweden
Source: Nat Commun. 2019 Oct 18;10:4736. doi: 10.1038/s41467-019-12728-y (PMC6802084; doi:10.1038/s41467-019-12728-y)
Supplement: Supplementary file 5 — Supplementary Data 2 [file 41467_2019_12728_MOESM5_ESM.xlsx]

## Sheet: (Sheet 2)
Supplementary Data 2 . SIMS data for δ34S in pyrite.
Ordered according to borehole and depth.
Borehole	Depth	Crystal	N	E	δ34SCDT	±σ	Wall rock
CC1	537	0.561549	60° 59′ 39,83″	14° 29′ 56,50″	-39.6367	0.0967097	Granite
CC1	537	0.576034	60° 59′ 39,83″	14° 29′ 56,50″	-39.4223	0.0811207	Granite
CC1	537	0.689178	60° 59′ 39,83″	14° 29′ 56,50″	-39.8231	0.0848005	Granite
CC1	537	2	60° 59′ 39,83″	14° 29′ 56,50″	-40.3695	0.0870809	Granite
CC1	537	2	60° 59′ 39,83″	14° 29′ 56,50″	-40.8396	0.0805427	Granite
CC1	537	3	60° 59′ 39,83″	14° 29′ 56,50″	-39.8571	0.0806004	Granite
CC1	537	3	60° 59′ 39,83″	14° 29′ 56,50″	-40.238	0.0837281	Granite
CC1	537	4	60° 59′ 39,83″	14° 29′ 56,50″	-41.6591	0.0811464	Granite
CC1	537	4	60° 59′ 39,83″	14° 29′ 56,50″	-41.4866	0.0839711	Granite
CC1	537	4	60° 59′ 39,83″	14° 29′ 56,50″	-40.8873	0.0873031	Granite
CC1	537	5	60° 59′ 39,83″	14° 29′ 56,50″	-41.4392	0.0973299	Granite
CC1	537	5	60° 59′ 39,83″	14° 29′ 56,50″	-39.25	0.0825796	Granite
CC1	537	6	60° 59′ 39,83″	14° 29′ 56,50″	-40.5324	0.0814217	Granite
CC1	537	6	60° 59′ 39,83″	14° 29′ 56,50″	-41.0598	0.0861331	Granite
CC1	537	6	60° 59′ 39,83″	14° 29′ 56,50″	-38.9858	0.0854188	Granite
CC1	537	7	60° 59′ 39,83″	14° 29′ 56,50″	-39.1411	0.0936607	Granite
CC1	537	8	60° 59′ 39,83″	14° 29′ 56,50″	-8.75551	0.0891842	Granite
CC1	537	8	60° 59′ 39,83″	14° 29′ 56,50″	-8.95094	0.0920846	Granite
CC1	537	8	60° 59′ 39,83″	14° 29′ 56,50″	-8.57559	0.0832229	Granite
CC1	537	8	60° 59′ 39,83″	14° 29′ 56,50″	-6.2986	0.0964216	Granite
CC1	537	9	60° 59′ 39,83″	14° 29′ 56,50″	-41.4251	0.0958359	Granite
CC1	537	10	60° 59′ 39,83″	14° 29′ 56,50″	-41.6138	0.0883172	Granite
CC1	537	10	60° 59′ 39,83″	14° 29′ 56,50″	-39.4434	0.0921425	Granite
CC1	537	10	60° 59′ 39,83″	14° 29′ 56,50″	-41.0939	0.0905679	Granite
CC1	537	11	60° 59′ 39,83″	14° 29′ 56,50″	-41.7794	0.0873107	Granite
CC1	537	11	60° 59′ 39,83″	14° 29′ 56,50″	-41.6925	0.0853942	Granite
CC1	537	11	60° 59′ 39,83″	14° 29′ 56,50″	-41.8227	0.084194	Granite
CC1	537	11	60° 59′ 39,83″	14° 29′ 56,50″	-41.8588	0.0993932	Granite
CC1	537	11	60° 59′ 39,83″	14° 29′ 56,50″	-40.7135	0.100206	Granite
CC1	537	11	60° 59′ 39,83″	14° 29′ 56,50″	-40.3177	0.0929725	Granite
CC1	537	12	60° 59′ 39,83″	14° 29′ 56,50″	-40.1494	0.0891133	Granite
CC1	537	12	60° 59′ 39,83″	14° 29′ 56,50″	-40.2177	0.0847463	Granite
CC1	537	13	60° 59′ 39,83″	14° 29′ 56,50″	-39.143	0.0972213	Granite
CC1	537	13	60° 59′ 39,83″	14° 29′ 56,50″	-38.7372	0.0966773	Granite
CC1	537	13	60° 59′ 39,83″	14° 29′ 56,50″	-38.535	0.100224	Granite
CC1	537	14	60° 59′ 39,83″	14° 29′ 56,50″	-40.0859	0.0989113	Granite
CC1	537	14	60° 59′ 39,83″	14° 29′ 56,50″	-41.5907	0.0815875	Granite
CC1	537	15	60° 59′ 39,83″	14° 29′ 56,50″	-41.6251	0.0921948	Granite
CC1	537	16	60° 59′ 39,83″	14° 29′ 56,50″	-41.3546	0.0880757	Granite
CC1	537	17	60° 59′ 39,83″	14° 29′ 56,50″	-39.8759	0.0861035	Granite
CC1	537	17	60° 59′ 39,83″	14° 29′ 56,50″	-39.4831	0.0842634	Granite
01-11C	402	1	60° 58′ 35,18″	14° 31′ 32,57″	12.0287	0.0691156	Granite
01-11C	402	1	60° 58′ 35,18″	14° 31′ 32,57″	24.8939	0.110003	Granite
01-11C	402	1	60° 58′ 35,18″	14° 31′ 32,57″	6.81988	0.0910735	Granite
01-11C	402	2	60° 58′ 35,18″	14° 31′ 32,57″	2.56503	0.105969	Granite
01-11C	402	2	60° 58′ 35,18″	14° 31′ 32,57″	23.2709	0.0703991	Granite
01-11C	402	2	60° 58′ 35,18″	14° 31′ 32,57″	5.3801	0.10287	Granite
01-11C	402	2	60° 58′ 35,18″	14° 31′ 32,57″	-7.00068	0.0675887	Granite
01-11C	402	3	60° 58′ 35,18″	14° 31′ 32,57″	32.0617	0.0683888	Granite
01-11C	402	3	60° 58′ 35,18″	14° 31′ 32,57″	36.9417	0.0687043	Granite
01-11C	402	4	60° 58′ 35,18″	14° 31′ 32,57″	-2.5426	0.0681366	Granite
01-11C	402	4	60° 58′ 35,18″	14° 31′ 32,57″	0.0878497	0.0724509	Granite
01-11C	402	4	60° 58′ 35,18″	14° 31′ 32,57″	-5.23348	0.0679305	Granite
01-11C	402	4	60° 58′ 35,18″	14° 31′ 32,57″	-4.82345	0.104921	Granite
01-11C	402	5	60° 58′ 35,18″	14° 31′ 32,57″	-15.5595	0.106709	Granite
01-11C	402	5	60° 58′ 35,18″	14° 31′ 32,57″	-17.9069	0.112872	Granite
01-11C	402	5	60° 58′ 35,18″	14° 31′ 32,57″	-12.2826	0.0668817	Granite
01-11C	402	5	60° 58′ 35,18″	14° 31′ 32,57″	-6.38245	0.0659734	Granite
01-11C	402	6	60° 58′ 35,18″	14° 31′ 32,57″	4.76939	0.0776467	Granite
01-11C	402	6	60° 58′ 35,18″	14° 31′ 32,57″	10.5141	0.068657	Granite
01-11C	402	6	60° 58′ 35,18″	14° 31′ 32,57″	-2.39525	0.0673879	Granite
01-11C	402	6	60° 58′ 35,18″	14° 31′ 32,57″	-8.15332	0.0658951	Granite
01-11C	404	1	60° 58′ 35,18″	14° 31′ 32,57″	12.5985	0.0671237	Granite
01-11C	404	1	60° 58′ 35,18″	14° 31′ 32,57″	12.4668	0.0670669	Granite
01-11C	404	1	60° 58′ 35,18″	14° 31′ 32,57″	12.1421	0.0680323	Granite
01-11C	404	2	60° 58′ 35,18″	14° 31′ 32,57″	11.2813	0.070098	Granite
01-11C	404	2	60° 58′ 35,18″	14° 31′ 32,57″	11.5467	0.0681161	Granite
01-11C	404	2	60° 58′ 35,18″	14° 31′ 32,57″	11.8694	0.0670363	Granite
01-11C	404	2	60° 58′ 35,18″	14° 31′ 32,57″	12.7624	0.067092	Granite
01-11C	404	3	60° 58′ 35,18″	14° 31′ 32,57″	5.38673	0.0666511	Granite
01-11C	404	3	60° 58′ 35,18″	14° 31′ 32,57″	9.69006	0.0670512	Granite
01-11C	404	3	60° 58′ 35,18″	14° 31′ 32,57″	7.75265	0.0669823	Granite
01-11C	404	3	60° 58′ 35,18″	14° 31′ 32,57″	12.2006	0.0671752	Granite
01-11C	404	3	60° 58′ 35,18″	14° 31′ 32,57″	10.3078	0.0669495	Granite
01-11C	404	4	60° 58′ 35,18″	14° 31′ 32,57″	-8.97586	0.070249	Granite
01-11C	404	4	60° 58′ 35,18″	14° 31′ 32,57″	4.3213	0.0665734	Granite
01-11C	404	4	60° 58′ 35,18″	14° 31′ 32,57″	7.35402	0.0669395	Granite
01-11C	404	4	60° 58′ 35,18″	14° 31′ 32,57″	-12.2724	0.0662004	Granite
01-11C	404	4	60° 58′ 35,18″	14° 31′ 32,57″	5.43181	0.0683814	Granite
01-11C	404	5	60° 58′ 35,18″	14° 31′ 32,57″	11.8049	0.0690859	Granite
01-11C	404	5	60° 58′ 35,18″	14° 31′ 32,57″	9.99895	0.0713017	Granite
01-11C	404	5	60° 58′ 35,18″	14° 31′ 32,57″	9.96769	0.0683029	Granite
01-11C	404	5	60° 58′ 35,18″	14° 31′ 32,57″	11.7699	0.0672505	Granite
01-11C	404	5	60° 58′ 35,18″	14° 31′ 32,57″	10.2134	0.0674206	Granite
01-11C	404	6	60° 58′ 35,18″	14° 31′ 32,57″	-1.27492	0.0750877	Granite
01-11C	404	6	60° 58′ 35,18″	14° 31′ 32,57″	-10.0681	0.0700853	Granite
01-11C	404	6	60° 58′ 35,18″	14° 31′ 32,57″	-4.52102	0.0661909	Granite
01-11C	407	1	60° 58′ 35,18″	14° 31′ 32,57″	8.30979	0.0726939	Granite
01-11C	407	1	60° 58′ 35,18″	14° 31′ 32,57″	1.40269	0.0693323	Granite
01-11C	407	1	60° 58′ 35,18″	14° 31′ 32,57″	4.1351	0.0745069	Granite
01-11C	407	1	60° 58′ 35,18″	14° 31′ 32,57″	7.37153	0.0708848	Granite
01-11C	407	2	60° 58′ 35,18″	14° 31′ 32,57″	-10.5768	0.0672474	Granite
01-11C	407	2	60° 58′ 35,18″	14° 31′ 32,57″	-8.69692	0.0657625	Granite
01-11C	407	2	60° 58′ 35,18″	14° 31′ 32,57″	-4.41547	0.0679857	Granite
01-11C	407	2	60° 58′ 35,18″	14° 31′ 32,57″	-1.42202	0.0666073	Granite
01-11C	407	3	60° 58′ 35,18″	14° 31′ 32,57″	4.41361	0.0666323	Granite
01-11C	407	3	60° 58′ 35,18″	14° 31′ 32,57″	5.76826	0.0667291	Granite
01-11C	407	3	60° 58′ 35,18″	14° 31′ 32,57″	6.84946	0.072866	Granite
01-11C	407	3	60° 58′ 35,18″	14° 31′ 32,57″	22.8138	0.06885	Granite
01-11C	407	3	60° 58′ 35,18″	14° 31′ 32,57″	6.87831	0.0668458	Granite
01-11C	407	4	60° 58′ 35,18″	14° 31′ 32,57″	-9.8824	0.0786881	Granite
01-11C	407	4	60° 58′ 35,18″	14° 31′ 32,57″	-6.89687	0.0664457	Granite
01-11C	407	4	60° 58′ 35,18″	14° 31′ 32,57″	24.591	0.0686668	Granite
01-11C	407	4	60° 58′ 35,18″	14° 31′ 32,57″	20.819	0.0717646	Granite
01-11C	407	5	60° 58′ 35,18″	14° 31′ 32,57″	-10.5011	0.0686507	Granite
01-11C	407	5	60° 58′ 35,18″	14° 31′ 32,57″	-9.05283	0.0678047	Granite
01-11C	407	5	60° 58′ 35,18″	14° 31′ 32,57″	-6.48329	0.0674513	Granite
01-11C	407	5	60° 58′ 35,18″	14° 31′ 32,57″	-3.89572	0.0666484	Granite
Solberga1	262	1	60° 59′ 17,79″	15° 12′ 43,78″	-0.217985	0.0663074	Granite
Solberga1	262	1	60° 59′ 17,79″	15° 12′ 43,78″	-2.43019	0.0675941	Granite
Solberga1	262	1	60° 59′ 17,79″	15° 12′ 43,78″	0.163715	0.0681444	Granite
Solberga1	262	2	60° 59′ 17,79″	15° 12′ 43,78″	-2.64477	0.0662403	Granite
Solberga1	262	2	60° 59′ 17,79″	15° 12′ 43,78″	-3.4828	0.066097	Granite
Solberga1	262	2	60° 59′ 17,79″	15° 12′ 43,78″	-4.51914	0.0694634	Granite
Solberga1	262	3	60° 59′ 17,79″	15° 12′ 43,78″	-4.12042	0.0683849	Granite
Solberga1	262	3	60° 59′ 17,79″	15° 12′ 43,78″	-3.42681	0.0687753	Granite
Solberga1	262	3	60° 59′ 17,79″	15° 12′ 43,78″	-4.15655	0.0660429	Granite
Solberga1	262	4	60° 59′ 17,79″	15° 12′ 43,78″	-5.90671	0.10579	Granite
Solberga1	262	4	60° 59′ 17,79″	15° 12′ 43,78″	-4.55793	0.220417	Granite
Solberga1	262	4	60° 59′ 17,79″	15° 12′ 43,78″	-0.667235	0.0665314	Granite
Solberga1	262	4	60° 59′ 17,79″	15° 12′ 43,78″	-0.178723	0.0668199	Granite
Solberga1	262	5	60° 59′ 17,79″	15° 12′ 43,78″	-0.0308516	0.0695009	Granite
Solberga1	262	5	60° 59′ 17,79″	15° 12′ 43,78″	-0.162507	0.0672556	Granite
Solberga1	262	5	60° 59′ 17,79″	15° 12′ 43,78″	0.449439	0.0682902	Granite
Solberga1	262	5	60° 59′ 17,79″	15° 12′ 43,78″	-8.89511	0.0696015	Granite
Solberga1	285	1	60° 59′ 17,79″	15° 12′ 43,78″	-3.99873	0.0660678	Granite
Solberga1	285	1	60° 59′ 17,79″	15° 12′ 43,78″	-3.31933	0.0692655	Granite
Solberga1	285	1	60° 59′ 17,79″	15° 12′ 43,78″	-3.73592	0.0684388	Granite
Solberga1	285	1	60° 59′ 17,79″	15° 12′ 43,78″	-3.87908	0.0668505	Granite
Solberga1	285	1	60° 59′ 17,79″	15° 12′ 43,78″	-3.92569	0.0686914	Granite
Solberga1	436	0.644726	60° 59′ 17,79″	15° 12′ 43,78″	15.3167	0.0936986	Granite
Solberga1	436	2	60° 59′ 17,79″	15° 12′ 43,78″	18.0578	0.0863106	Granite
Solberga1	436	2	60° 59′ 17,79″	15° 12′ 43,78″	18.3831	0.091315	Granite
Solberga1	436	2	60° 59′ 17,79″	15° 12′ 43,78″	18.844	0.0924936	Granite
Solberga1	436	2	60° 59′ 17,79″	15° 12′ 43,78″	18.4914	0.0941156	Granite
Solberga1	436	2	60° 59′ 17,79″	15° 12′ 43,78″	20.4912	0.0854968	Granite
Solberga1	436	3	60° 59′ 17,79″	15° 12′ 43,78″	18.7843	0.103302	Granite
Solberga1	436	3	60° 59′ 17,79″	15° 12′ 43,78″	19.3013	0.0911804	Granite
Solberga1	436	3	60° 59′ 17,79″	15° 12′ 43,78″	18.2245	0.0995238	Granite
Solberga1	436	3	60° 59′ 17,79″	15° 12′ 43,78″	18.7683	0.0917632	Granite
Solberga1	436	4	60° 59′ 17,79″	15° 12′ 43,78″	20.6665	0.0863981	Granite
Solberga1	436	4	60° 59′ 17,79″	15° 12′ 43,78″	18.5277	0.0970496	Granite
Solberga1	436	4	60° 59′ 17,79″	15° 12′ 43,78″	19.5057	0.103871	Granite
VM1	252	0.566985	60° 58′ 50,88″	14° 31′ 56,40″	-3.13105	0.0966277	Granite
VM1	252	0.64573	60° 58′ 50,88″	14° 31′ 56,40″	-3.4912	0.0844569	Granite
VM1	252	0.632013	60° 58′ 50,88″	14° 31′ 56,40″	-9.69771	0.132527	Granite
VM1	252	2	60° 58′ 50,88″	14° 31′ 56,40″	-1.13082	0.0907278	Granite
VM1	252	2	60° 58′ 50,88″	14° 31′ 56,40″	-16.2206	0.0897193	Granite
VM1	252	2	60° 58′ 50,88″	14° 31′ 56,40″	-13.9441	0.091426	Granite
VM1	252	3	60° 58′ 50,88″	14° 31′ 56,40″	25.0911	0.134125	Granite
VM1	252	3	60° 58′ 50,88″	14° 31′ 56,40″	42.9887	0.0870942	Granite
VM1	252	3	60° 58′ 50,88″	14° 31′ 56,40″	42.7081	0.0922108	Granite
VM1	252	3	60° 58′ 50,88″	14° 31′ 56,40″	53.3964	0.090929	Granite
VM1	252	3	60° 58′ 50,88″	14° 31′ 56,40″	42.9215	0.101292	Granite
VM1	252	3	60° 58′ 50,88″	14° 31′ 56,40″	48.092	0.089444	Granite
VM1	255	1	60° 58′ 50,88″	14° 31′ 56,40″	19.1825	0.088728	Granite
VM1	255	1	60° 58′ 50,88″	14° 31′ 56,40″	19.33	0.0978629	Granite
VM1	255	1	60° 58′ 50,88″	14° 31′ 56,40″	18.4098	0.0875303	Granite
VM1	255	1	60° 58′ 50,88″	14° 31′ 56,40″	8.08527	0.0903901	Granite
VM1	255	2	60° 58′ 50,88″	14° 31′ 56,40″	11.3836	0.0870846	Granite
VM1	255	2	60° 58′ 50,88″	14° 31′ 56,40″	16.9445	0.0884518	Granite
VM1	255	3	60° 58′ 50,88″	14° 31′ 56,40″	8.80899	0.101789	Granite
VM1	255	3	60° 58′ 50,88″	14° 31′ 56,40″	9.10472	0.0898216	Granite
VM1	255	3	60° 58′ 50,88″	14° 31′ 56,40″	10.3273	0.0893983	Granite
VM1	255	3	60° 58′ 50,88″	14° 31′ 56,40″	19.0389	0.095398	Granite
VM1	255	4	60° 58′ 50,88″	14° 31′ 56,40″	19.1044	0.102479	Granite
VM1	255	4	60° 58′ 50,88″	14° 31′ 56,40″	19.2196	0.123723	Granite
VM1	255	4	60° 58′ 50,88″	14° 31′ 56,40″	19.0731	0.0914036	Granite
VM1	255	5	60° 58′ 50,88″	14° 31′ 56,40″	18.7713	0.0910165	Granite
VM1	255	5	60° 58′ 50,88″	14° 31′ 56,40″	19.0459	0.0855089	Granite
VM1	255	5	60° 58′ 50,88″	14° 31′ 56,40″	19.2625	0.0868903	Granite
VM1	255	5	60° 58′ 50,88″	14° 31′ 56,40″	19.1354	0.0874592	Granite
VM1	255	5	60° 58′ 50,88″	14° 31′ 56,40″	18.0708	0.0977196	Granite
VM1	255	5	60° 58′ 50,88″	14° 31′ 56,40″	19.2938	0.0871526	Granite
VM1	255	6	60° 58′ 50,88″	14° 31′ 56,40″	18.9445	0.0940857	Granite
VM1	255	6	60° 58′ 50,88″	14° 31′ 56,40″	18.6724	0.0896592	Granite
VM1	255	6	60° 58′ 50,88″	14° 31′ 56,40″	18.4011	0.0889206	Granite
VM1	255	6	60° 58′ 50,88″	14° 31′ 56,40″	19.074	0.0942263	Granite
VM1	255	7	60° 58′ 50,88″	14° 31′ 56,40″	18.7388	0.212216	Granite
VM1	255	8	60° 58′ 50,88″	14° 31′ 56,40″	18.8468	0.0879333	Granite
VM1	255	8	60° 58′ 50,88″	14° 31′ 56,40″	19.431	0.0939105	Granite
VM1	255	9	60° 58′ 50,88″	14° 31′ 56,40″	15.0559	0.0913977	Granite
VM1	255	9	60° 58′ 50,88″	14° 31′ 56,40″	14.5901	0.0936879	Granite
VM1	255	9	60° 58′ 50,88″	14° 31′ 56,40″	16.4379	0.096035	Granite
VM1	255	9	60° 58′ 50,88″	14° 31′ 56,40″	9.11216	0.0858858	Granite
VM1	255	9	60° 58′ 50,88″	14° 31′ 56,40″	10.0026	0.0913556	Granite
VM1	255	10	60° 58′ 50,88″	14° 31′ 56,40″	23.7973	0.101184	Granite
VM1	255	10	60° 58′ 50,88″	14° 31′ 56,40″	16.4323	0.0878956	Granite
VM1	255	11	60° 58′ 50,88″	14° 31′ 56,40″	5.85153	0.086135	Granite
VM1	255	11	60° 58′ 50,88″	14° 31′ 56,40″	8.36621	0.0892203	Granite
VM1	255	11	60° 58′ 50,88″	14° 31′ 56,40″	7.9392	0.0872421	Granite
VM1	255	11	60° 58′ 50,88″	14° 31′ 56,40″	8.54128	0.0964894	Granite
VM1	255	11	60° 58′ 50,88″	14° 31′ 56,40″	3.79247	0.0977613	Granite
VM1	255	11	60° 58′ 50,88″	14° 31′ 56,40″	8.31416	0.103155	Granite
VM1	255	12	60° 58′ 50,88″	14° 31′ 56,40″	6.55522	0.0872618	Granite
VM1	255	12	60° 58′ 50,88″	14° 31′ 56,40″	7.41579	0.0913968	Granite
VM1	255	12	60° 58′ 50,88″	14° 31′ 56,40″	9.55053	0.0841957	Granite
VM1	255	12	60° 58′ 50,88″	14° 31′ 56,40″	16.677	0.0946753	Granite
VM1	255	12	60° 58′ 50,88″	14° 31′ 56,40″	9.56982	0.0876491	Granite
VM1	293	0.625695	60° 58′ 50,88″	14° 31′ 56,40″	4.06781	0.0891567	Granite
VM1	293	0.622671	60° 58′ 50,88″	14° 31′ 56,40″	5.35778	0.0843057	Granite
VM1	293	0.622416	60° 58′ 50,88″	14° 31′ 56,40″	4.48919	0.0901133	Granite
VM1	293	2	60° 58′ 50,88″	14° 31′ 56,40″	5.53036	0.0850516	Granite
VM1	293	2	60° 58′ 50,88″	14° 31′ 56,40″	5.18256	0.0850838	Granite
VM1	293	2	60° 58′ 50,88″	14° 31′ 56,40″	5.52978	0.106936	Granite
VM1	293	2	60° 58′ 50,88″	14° 31′ 56,40″	4.09343	0.0995981	Granite
VM1	293	2	60° 58′ 50,88″	14° 31′ 56,40″	4.52059	0.09311	Granite
VM1	379	1	60° 58′ 50,88″	14° 31′ 56,40″	1.69679	0.066397	Granite
VM1	379	1	60° 58′ 50,88″	14° 31′ 56,40″	1.66663	0.0685389	Granite
VM1	379	1	60° 58′ 50,88″	14° 31′ 56,40″	0.873949	0.0687313	Granite
VM1	379	1	60° 58′ 50,88″	14° 31′ 56,40″	1.66593	0.0664163	Granite
VM1	379	1	60° 58′ 50,88″	14° 31′ 56,40″	0.985146	0.0664686	Granite
VM1	444	0.65966	60° 58′ 50,88″	14° 31′ 56,40″	-0.971805	0.088751	Granite
VM1	444	0.659848	60° 58′ 50,88″	14° 31′ 56,40″	-2.6401	0.0877802	Granite
VM1	444	0.663077	60° 58′ 50,88″	14° 31′ 56,40″	-2.73326	0.103581	Granite
VM1	444	0.653494	60° 58′ 50,88″	14° 31′ 56,40″	-1.20767	0.0842736	Granite
VM1	444	2	60° 58′ 50,88″	14° 31′ 56,40″	-1.1813	0.0882248	Granite
VM1	444	2	60° 58′ 50,88″	14° 31′ 56,40″	-1.96859	0.0925024	Granite
VM1	444	2	60° 58′ 50,88″	14° 31′ 56,40″	-1.17155	0.0959585	Granite
VM1	444	3	60° 58′ 50,88″	14° 31′ 56,40″	-1.57902	0.0963337	Granite
VM1	444	3	60° 58′ 50,88″	14° 31′ 56,40″	-2.77664	0.0866127	Granite
VM1	444	4	60° 58′ 50,88″	14° 31′ 56,40″	-1.39771	0.0967499	Granite
VM1	444	4	60° 58′ 50,88″	14° 31′ 56,40″	-1.12979	0.0899547	Granite
VM1	444	5	60° 58′ 50,88″	14° 31′ 56,40″	-0.705289	0.0878448	Granite
VM1	444	5	60° 58′ 50,88″	14° 31′ 56,40″	-2.1028	1.41074	Granite
VM2	170	1	60° 58′ 40,89″	14° 31′ 28,20″	24.9817	0.0990696	White limestone
VM2	170	1	60° 58′ 40,89″	14° 31′ 28,20″	24.8422	0.0963487	White limestone
VM2	170	1	60° 58′ 40,89″	14° 31′ 28,20″	25.0212	0.0924784	White limestone
VM2	170	1	60° 58′ 40,89″	14° 31′ 28,20″	25.0146	0.0982	White limestone
VM2	170	2	60° 58′ 40,89″	14° 31′ 28,20″	23.5289	0.0960652	White limestone
VM2	170	2	60° 58′ 40,89″	14° 31′ 28,20″	24.6652	0.0928636	White limestone
VM2	170	2	60° 58′ 40,89″	14° 31′ 28,20″	24.482	0.0939309	White limestone
VM2	170	2	60° 58′ 40,89″	14° 31′ 28,20″	24.1068	0.0946781	White limestone
VM2	170	3	60° 58′ 40,89″	14° 31′ 28,20″	24.5862	0.0885259	White limestone
VM2	170	3	60° 58′ 40,89″	14° 31′ 28,20″	24.9829	0.093623	White limestone
VM2	170	3	60° 58′ 40,89″	14° 31′ 28,20″	24.8287	0.0876436	White limestone
VM2	170	3	60° 58′ 40,89″	14° 31′ 28,20″	23.2338	0.0875046	White limestone
VM2	170	4	60° 58′ 40,89″	14° 31′ 28,20″	24.1376	0.0923229	White limestone
VM2	170	4	60° 58′ 40,89″	14° 31′ 28,20″	24.8538	0.0936231	White limestone
VM2	170	4	60° 58′ 40,89″	14° 31′ 28,20″	24.2375	0.086188	White limestone
VM2	170	4	60° 58′ 40,89″	14° 31′ 28,20″	25.3295	0.101155	White limestone
VM2	170	4	60° 58′ 40,89″	14° 31′ 28,20″	23.7254	0.0892171	White limestone
VM2	170	5	60° 58′ 40,89″	14° 31′ 28,20″	26.1895	0.0988955	White limestone
VM2	170	5	60° 58′ 40,89″	14° 31′ 28,20″	25.4968	0.0875365	White limestone
VM2	170	5	60° 58′ 40,89″	14° 31′ 28,20″	25.986	0.109858	White limestone
VM2	170	6	60° 58′ 40,89″	14° 31′ 28,20″	25.2217	0.104765	White limestone
VM2	170	6	60° 58′ 40,89″	14° 31′ 28,20″	25.3269	0.103984	White limestone
VM2	170	6	60° 58′ 40,89″	14° 31′ 28,20″	24.2403	0.106718	White limestone
VM2	170	6	60° 58′ 40,89″	14° 31′ 28,20″	24.7479	0.0968817	White limestone
VM2	177	0.636105	60° 58′ 40,89″	14° 31′ 28,20″	38.844	0.0918441	White limestone
VM2	177	0.629115	60° 58′ 40,89″	14° 31′ 28,20″	39.848	0.10245	White limestone
VM2	177	0.635203	60° 58′ 40,89″	14° 31′ 28,20″	38.0654	0.0941314	White limestone
VM2	177	0.630962	60° 58′ 40,89″	14° 31′ 28,20″	30.0996	0.0926765	White limestone
VM2	177	0.622446	60° 58′ 40,89″	14° 31′ 28,20″	29.9243	0.086264	White limestone
VM2	177	2	60° 58′ 40,89″	14° 31′ 28,20″	36.3009	0.0934323	White limestone
VM2	177	2	60° 58′ 40,89″	14° 31′ 28,20″	41.7684	0.0871391	White limestone
VM2	177	2	60° 58′ 40,89″	14° 31′ 28,20″	41.2594	0.0939589	White limestone
VM2	177	2	60° 58′ 40,89″	14° 31′ 28,20″	40.1696	0.088473	White limestone
VM2	177	2	60° 58′ 40,89″	14° 31′ 28,20″	39.9187	0.0985795	White limestone
VM2	177	2	60° 58′ 40,89″	14° 31′ 28,20″	40.187	0.108424	White limestone
VM2	177	3	60° 58′ 40,89″	14° 31′ 28,20″	26.476	0.105007	White limestone
VM2	177	3	60° 58′ 40,89″	14° 31′ 28,20″	19.3201	0.101286	White limestone
VM2	177	3	60° 58′ 40,89″	14° 31′ 28,20″	19.2936	0.0890053	White limestone
VM2	177	3	60° 58′ 40,89″	14° 31′ 28,20″	24.3775	0.0962579	White limestone
VM2	177	3	60° 58′ 40,89″	14° 31′ 28,20″	30.4315	0.0946721	White limestone
VM2	177	4	60° 58′ 40,89″	14° 31′ 28,20″	34.4308	0.0888959	White limestone
VM2	177	4	60° 58′ 40,89″	14° 31′ 28,20″	33.0837	0.0936267	White limestone
VM2	177	4	60° 58′ 40,89″	14° 31′ 28,20″	32.8464	0.0985104	White limestone
VM2	177	4	60° 58′ 40,89″	14° 31′ 28,20″	32.6756	0.102534	White limestone
VM2	177	4	60° 58′ 40,89″	14° 31′ 28,20″	31.7175	0.0920098	White limestone
VM2	177	5	60° 58′ 40,89″	14° 31′ 28,20″	39.4434	0.0935834	White limestone
VM2	177	5	60° 58′ 40,89″	14° 31′ 28,20″	13.5093	0.0921642	White limestone
VM2	177	5	60° 58′ 40,89″	14° 31′ 28,20″	-5.79571	0.098673	White limestone
VM2	177	5	60° 58′ 40,89″	14° 31′ 28,20″	21.4325	0.0973962	White limestone
VM2	177	5	60° 58′ 40,89″	14° 31′ 28,20″	40.9291	0.091277	White limestone
VM2	177	5	60° 58′ 40,89″	14° 31′ 28,20″	40.3308	0.0974415	White limestone
VM2	177	5	60° 58′ 40,89″	14° 31′ 28,20″	34.5609	0.0915946	White limestone
VM2	177	6	60° 58′ 40,89″	14° 31′ 28,20″	26.2269	0.0954914	White limestone
VM2	177	6	60° 58′ 40,89″	14° 31′ 28,20″	40.2429	0.08753	White limestone
VM2	177	6	60° 58′ 40,89″	14° 31′ 28,20″	40.8162	0.0907207	White limestone
VM2	383	1	60° 58′ 40,89″	14° 31′ 28,20″	-18.724	0.0650736	Granite
VM2	383	1	60° 58′ 40,89″	14° 31′ 28,20″	-15.3168	0.0707848	Granite
VM2	383	1	60° 58′ 40,89″	14° 31′ 28,20″	3.66518	0.118841	Granite
VM2	383	1	60° 58′ 40,89″	14° 31′ 28,20″	18.6206	0.0687216	Granite
VM2	383	2	60° 58′ 40,89″	14° 31′ 28,20″	25.131	0.0681491	Granite
VM2	383	2	60° 58′ 40,89″	14° 31′ 28,20″	25.5805	0.0705962	Granite
VM2	383	2	60° 58′ 40,89″	14° 31′ 28,20″	25.6576	0.0684996	Granite
VM2	383	2	60° 58′ 40,89″	14° 31′ 28,20″	25.1356	0.0726734	Granite
VM2	383	3	60° 58′ 40,89″	14° 31′ 28,20″	24.8117	0.0678904	Granite
VM2	383	3	60° 58′ 40,89″	14° 31′ 28,20″	24.6994	0.0689147	Granite
VM2	383	3	60° 58′ 40,89″	14° 31′ 28,20″	25.3497	0.0695419	Granite
VM2	383	4	60° 58′ 40,89″	14° 31′ 28,20″	23.5393	0.0689076	Granite
VM2	383	4	60° 58′ 40,89″	14° 31′ 28,20″	22.861	0.0699985	Granite
VM2	383	4	60° 58′ 40,89″	14° 31′ 28,20″	25.8739	0.0689536	Granite
VM2	383	4	60° 58′ 40,89″	14° 31′ 28,20″	25.8514	0.0689049	Granite
VM2	383	4	60° 58′ 40,89″	14° 31′ 28,20″	23.6446	0.0694872	Granite
VM2	383	5	60° 58′ 40,89″	14° 31′ 28,20″	-8.19546	0.0687606	Granite
VM2	383	5	60° 58′ 40,89″	14° 31′ 28,20″	-9.09418	0.0660987	Granite
VM2	383	5	60° 58′ 40,89″	14° 31′ 28,20″	-9.31089	0.0711486	Granite
VM2	383	5	60° 58′ 40,89″	14° 31′ 28,20″	-9.70042	0.0669181	Granite
VM2	383	6	60° 58′ 40,89″	14° 31′ 28,20″	24.2231	0.0700241	Granite
VM2	383	6	60° 58′ 40,89″	14° 31′ 28,20″	24.5833	0.067909	Granite
VM2	383	6	60° 58′ 40,89″	14° 31′ 28,20″	25.7279	0.0693079	Granite
VM2	383	6	60° 58′ 40,89″	14° 31′ 28,20″	26.144	0.0706524	Granite
VM2	383	7	60° 58′ 40,89″	14° 31′ 28,20″	-10.4898	0.0686935	Granite
VM2	383	7	60° 58′ 40,89″	14° 31′ 28,20″	-10.8283	0.0665427	Granite
VM2	383	7	60° 58′ 40,89″	14° 31′ 28,20″	-12.4282	0.0659333	Granite
VM2	383	7	60° 58′ 40,89″	14° 31′ 28,20″	-12.1545	0.0720253	Granite
VM2	383	8	60° 58′ 40,89″	14° 31′ 28,20″	-17.7073	0.0695764	Granite
VM2	383	8	60° 58′ 40,89″	14° 31′ 28,20″	-3.4761	0.075533	Granite
VM2	383	8	60° 58′ 40,89″	14° 31′ 28,20″	-15.3993	0.0666239	Granite
VM2	383	9	60° 58′ 40,89″	14° 31′ 28,20″	25.6414	0.0694008	Granite
VM2	383	9	60° 58′ 40,89″	14° 31′ 28,20″	25.121	0.0679438	Granite
VM2	383	9	60° 58′ 40,89″	14° 31′ 28,20″	25.529	0.0682111	Granite
VM2	383	9	60° 58′ 40,89″	14° 31′ 28,20″	25.7058	0.0679842	Granite
VM2	383	9	60° 58′ 40,89″	14° 31′ 28,20″	25.6842	0.0699409	Granite
VM2	383	9	60° 58′ 40,89″	14° 31′ 28,20″	25.7346	0.0692878	Granite
VM2	422	1	60° 58′ 40,89″	14° 31′ 28,20″	35.8576	0.101887	Granite
VM2	422	1	60° 58′ 40,89″	14° 31′ 28,20″	43.4191	0.158549	Granite
VM2	422	1	60° 58′ 40,89″	14° 31′ 28,20″	43.4407	0.0928013	Granite
VM2	422	1	60° 58′ 40,89″	14° 31′ 28,20″	42.5627	0.0923615	Granite
VM2	422	1	60° 58′ 40,89″	14° 31′ 28,20″	32.0383	0.119617	Granite
VM2	422	1	60° 58′ 40,89″	14° 31′ 28,20″	14.9123	0.142436	Granite
VM2	422	1	60° 58′ 40,89″	14° 31′ 28,20″	37.437	0.09578	Granite
VM2	422	2	60° 58′ 40,89″	14° 31′ 28,20″	54.5764	0.100982	Granite
VM2	422	2	60° 58′ 40,89″	14° 31′ 28,20″	51.4497	0.0932838	Granite
VM2	422	2	60° 58′ 40,89″	14° 31′ 28,20″	61.5429	0.10015	Granite
VM2	422	2	60° 58′ 40,89″	14° 31′ 28,20″	46.1372	0.115454	Granite
VM2	422	2	60° 58′ 40,89″	14° 31′ 28,20″	54.3337	0.101995	Granite
VM2	422	3	60° 58′ 40,89″	14° 31′ 28,20″	-1.71304	0.104938	Granite
VM2	422	3	60° 58′ 40,89″	14° 31′ 28,20″	-1.40141	0.0851899	Granite
VM2	422	3	60° 58′ 40,89″	14° 31′ 28,20″	-3.82539	0.0888382	Granite
VM2	422	4	60° 58′ 40,89″	14° 31′ 28,20″	-0.193372	0.0889456	Granite
VM2	422	4	60° 58′ 40,89″	14° 31′ 28,20″	-0.691822	0.0836993	Granite
VM2	422	4	60° 58′ 40,89″	14° 31′ 28,20″	-2.22041	0.0982482	Granite
VM2	422	5	60° 58′ 40,89″	14° 31′ 28,20″	0.201486	0.0674386	Granite
VM2	422	5	60° 58′ 40,89″	14° 31′ 28,20″	-1.48821	0.0694248	Granite
VM2	422	5	60° 58′ 40,89″	14° 31′ 28,20″	-4.08398	0.0699163	Granite
VM2	422	6	60° 58′ 40,89″	14° 31′ 28,20″	-1.44901	0.0709499	Granite
VM2	422	6	60° 58′ 40,89″	14° 31′ 28,20″	-0.421499	0.0680612	Granite
VM2	422	7	60° 58′ 40,89″	14° 31′ 28,20″	-3.69519	0.0715464	Granite
VM2	422	7	60° 58′ 40,89″	14° 31′ 28,20″	-8.18106	0.0663176	Granite
VM2	422	7	60° 58′ 40,89″	14° 31′ 28,20″	-0.395031	0.0680594	Granite
VM2	422	8	60° 58′ 40,89″	14° 31′ 28,20″	-1.65046	0.0676914	Granite
VM2	422	8	60° 58′ 40,89″	14° 31′ 28,20″	-1.39926	0.067494	Granite
VM2	422	8	60° 58′ 40,89″	14° 31′ 28,20″	-0.903731	0.069113	Granite
VM2	422	8	60° 58′ 40,89″	14° 31′ 28,20″	0.855428	0.0666491	Granite
VM2	497	1	60° 58′ 40,89″	14° 31′ 28,20″	-27.2914	0.0878614	Granite
VM2	497	1	60° 58′ 40,89″	14° 31′ 28,20″	-27.4849	0.0875187	Granite
VM2	497	1	60° 58′ 40,89″	14° 31′ 28,20″	-24.6907	0.099273	Granite
VM2	497	2	60° 58′ 40,89″	14° 31′ 28,20″	-28.9107	0.0942994	Granite
VM2	497	2	60° 58′ 40,89″	14° 31′ 28,20″	-27.0472	0.0917036	Granite
VM2	497	2	60° 58′ 40,89″	14° 31′ 28,20″	-25.1437	0.0961711	Granite
VM2	497	2	60° 58′ 40,89″	14° 31′ 28,20″	-23.3914	0.0977481	Granite
VM2	497	2	60° 58′ 40,89″	14° 31′ 28,20″	-23.9947	0.0921055	Granite
VM2	497	3	60° 58′ 40,89″	14° 31′ 28,20″	-29.2121	0.0865946	Granite
VM2	497	3	60° 58′ 40,89″	14° 31′ 28,20″	-25.8878	0.089878	Granite
VM2	497	3	60° 58′ 40,89″	14° 31′ 28,20″	-19.8104	0.0867335	Granite
VM2	497	4	60° 58′ 40,89″	14° 31′ 28,20″	-23.3479	0.0910185	Granite
VM2	497	4	60° 58′ 40,89″	14° 31′ 28,20″	-23.3286	0.0883345	Granite
VM2	497	4	60° 58′ 40,89″	14° 31′ 28,20″	-19.3439	0.0938937	Granite
VM2	497	4	60° 58′ 40,89″	14° 31′ 28,20″	-26.0974	0.0842724	Granite
VM2	642	0.628798	60° 58′ 40,89″	14° 31′ 28,20″	-15.7136	0.0879797	Granite
VM2	642	0.641325	60° 58′ 40,89″	14° 31′ 28,20″	-10.5144	0.0923898	Granite
VM2	642	0.614282	60° 58′ 40,89″	14° 31′ 28,20″	-15.2699	0.0904235	Granite
VM2	642	0.630551	60° 58′ 40,89″	14° 31′ 28,20″	-13.1595	0.0844106	Granite
VM2	642	2	60° 58′ 40,89″	14° 31′ 28,20″	18.3551	0.102309	Granite
VM2	642	2	60° 58′ 40,89″	14° 31′ 28,20″	20.2738	0.0867525	Granite
VM2	642	2	60° 58′ 40,89″	14° 31′ 28,20″	26.8536	0.0906844	Granite
VM2	642	2	60° 58′ 40,89″	14° 31′ 28,20″	17.8071	0.0911082	Granite
VM2	642	3	60° 58′ 40,89″	14° 31′ 28,20″	77.6993	0.102671	Granite
VM2	642	3	60° 58′ 40,89″	14° 31′ 28,20″	77.9694	0.116834	Granite
VM2	642	4	60° 58′ 40,89″	14° 31′ 28,20″	39.2331	0.095517	Granite
VM2	642	4	60° 58′ 40,89″	14° 31′ 28,20″	39.1916	0.10327	Granite
VM2	642	4	60° 58′ 40,89″	14° 31′ 28,20″	38.4279	0.0975485	Granite
Solberga	Quarry	1	60° 59′ 5,8″	15° 13' 1,0″	24.2584	0.126417	Boda limestone
Solberga	Quarry	1	60° 59′ 5,8″	15° 13' 1,0″	27.508	0.068403	Boda limestone
Solberga	Quarry	1	60° 59′ 5,8″	15° 13' 1,0″	32.5847	0.0706101	Boda limestone
Solberga	Quarry	1	60° 59′ 5,8″	15° 13' 1,0″	24.1587	0.068227	Boda limestone
Solberga	Quarry	1	60° 59′ 5,8″	15° 13' 1,0″	24.1108	0.068203	Boda limestone
Solberga	Quarry	1	60° 59′ 5,8″	15° 13' 1,0″	24.6077	0.0689253	Boda limestone
Solberga	Quarry	1	60° 59′ 5,8″	15° 13' 1,0″	28.7685	0.0684896	Boda limestone
Solberga	Quarry	1	60° 59′ 5,8″	15° 13' 1,0″	36.7908	0.0738673	Boda limestone
Solberga	Quarry	2	60° 59′ 5,8″	15° 13' 1,0″	27.2107	0.0711138	Boda limestone
Solberga	Quarry	2	60° 59′ 5,8″	15° 13' 1,0″	24.7361	0.0720179	Boda limestone
Solberga	Quarry	2	60° 59′ 5,8″	15° 13' 1,0″	24.5038	0.0986257	Boda limestone
Solberga	Quarry	2	60° 59′ 5,8″	15° 13' 1,0″	33.1255	0.0792941	Boda limestone
Solberga	Quarry	2	60° 59′ 5,8″	15° 13' 1,0″	25.0801	0.0692406	Boda limestone
Solberga	Quarry	2	60° 59′ 5,8″	15° 13' 1,0″	37.8219	0.0692973	Boda limestone
Solberga	Quarry	3	60° 59′ 5,8″	15° 13' 1,0″	33.234	0.0751007	Boda limestone
Solberga	Quarry	3	60° 59′ 5,8″	15° 13' 1,0″	38.3002	0.0692254	Boda limestone
Solberga	Quarry	3	60° 59′ 5,8″	15° 13' 1,0″	37.0239	0.0732227	Boda limestone
Solberga	Quarry	3	60° 59′ 5,8″	15° 13' 1,0″	37.5804	0.07046	Boda limestone
Solberga	Quarry	3	60° 59′ 5,8″	15° 13' 1,0″	35.3673	0.070622	Boda limestone
Solberga	Quarry	3	60° 59′ 5,8″	15° 13' 1,0″	34.0742	0.0694339	Boda limestone
Solberga	Quarry	4	60° 59′ 5,8″	15° 13' 1,0″	37.1808	0.0692809	Boda limestone
Solberga	Quarry	4	60° 59′ 5,8″	15° 13' 1,0″	29.599	0.0687201	Boda limestone
Solberga	Quarry	4	60° 59′ 5,8″	15° 13' 1,0″	26.0103	0.105138	Boda limestone
Solberga	Quarry	4	60° 59′ 5,8″	15° 13' 1,0″	35.3859	0.0697376	Boda limestone
Solberga	Quarry	4	60° 59′ 5,8″	15° 13' 1,0″	37.4911	0.0693423	Boda limestone
Solberga	Quarry	4	60° 59′ 5,8″	15° 13' 1,0″	36.8079	0.0728379	Boda limestone
Solberga	Quarry	5	60° 59′ 5,8″	15° 13' 1,0″	37.4702	0.0725144	Boda limestone
Solberga	Quarry	5	60° 59′ 5,8″	15° 13' 1,0″	37.2841	0.0733012	Boda limestone
Solberga	Quarry	5	60° 59′ 5,8″	15° 13' 1,0″	38.6264	0.0764929	Boda limestone
Solberga	Quarry	5	60° 59′ 5,8″	15° 13' 1,0″	37.3968	0.0692981	Boda limestone
Solberga	Quarry	5	60° 59′ 5,8″	15° 13' 1,0″	36.2652	0.0692725	Boda limestone
Solberga	Quarry	5	60° 59′ 5,8″	15° 13' 1,0″	33.6565	0.0748911	Boda limestone
Solberga	Quarry	6	60° 59′ 5,8″	15° 13' 1,0″	21.987	0.0719225	Boda limestone
Solberga	Quarry	6	60° 59′ 5,8″	15° 13' 1,0″	29.0826	0.0712193	Boda limestone
Solberga	Quarry	6	60° 59′ 5,8″	15° 13' 1,0″	33.499	0.0691676	Boda limestone
Solberga	Quarry	6	60° 59′ 5,8″	15° 13' 1,0″	35.0906	0.0713787	Boda limestone
Solberga	Quarry	6	60° 59′ 5,8″	15° 13' 1,0″	36.1828	0.0699068	Boda limestone
Solberga	Quarry	6	60° 59′ 5,8″	15° 13' 1,0″	12.6367	0.0678064	Boda limestone
Solberga	Quarry	6	60° 59′ 5,8″	15° 13' 1,0″	14.6537	0.0679186	Boda limestone
Solberga	Quarry	7	60° 59′ 5,8″	15° 13' 1,0″	32.833	0.0763039	Boda limestone
Solberga	Quarry	7	60° 59′ 5,8″	15° 13' 1,0″	34.2712	0.0726718	Boda limestone
Solberga	Quarry	8	60° 59′ 5,8″	15° 13' 1,0″	25.7593	0.0686467	Boda limestone
Solberga	Quarry	8	60° 59′ 5,8″	15° 13' 1,0″	27.9434	0.0696887	Boda limestone
Solberga	Quarry	8	60° 59′ 5,8″	15° 13' 1,0″	37.4326	0.0694188	Boda limestone
Solberga	Quarry	8	60° 59′ 5,8″	15° 13' 1,0″	36.8156	0.0716405	Boda limestone
Solberga	Quarry	8	60° 59′ 5,8″	15° 13' 1,0″	36.8601	0.0703047	Boda limestone
Solberga	Quarry	8	60° 59′ 5,8″	15° 13' 1,0″	37.2678	0.0708054	Boda limestone
Solberga	Quarry	9	60° 59′ 5,8″	15° 13' 1,0″	11.2116	0.0677658	Boda limestone
Solberga	Quarry	9	60° 59′ 5,8″	15° 13' 1,0″	14.8194	0.0690496	Boda limestone
Solberga	Quarry	9	60° 59′ 5,8″	15° 13' 1,0″	14.0263	0.0725341	Boda limestone
Solberga	Quarry	9	60° 59′ 5,8″	15° 13' 1,0″	22.148	0.0723283	Boda limestone
Solberga	Quarry	9	60° 59′ 5,8″	15° 13' 1,0″	11.8525	0.0738958	Boda limestone
Solberga	Quarry	9	60° 59′ 5,8″	15° 13' 1,0″	12.1168	0.0711685	Boda limestone
Solberga	Quarry	10	60° 59′ 5,8″	15° 13' 1,0″	11.9259	0.0683344	Boda limestone
Solberga	Quarry	10	60° 59′ 5,8″	15° 13' 1,0″	14.1771	0.0680681	Boda limestone
Solberga	Quarry	10	60° 59′ 5,8″	15° 13' 1,0″	13.7295	0.0686477	Boda limestone
Solberga	Quarry	10	60° 59′ 5,8″	15° 13' 1,0″	14.4986	0.0680984	Boda limestone
Solberga	Quarry	10	60° 59′ 5,8″	15° 13' 1,0″	27.0448	0.0688726	Boda limestone
Solberga	Quarry	11	60° 59′ 5,8″	15° 13' 1,0″	24.1608	0.0793612	Boda limestone
Solberga	Quarry	11	60° 59′ 5,8″	15° 13' 1,0″	12.0501	0.0727057	Boda limestone
Solberga	Quarry	11	60° 59′ 5,8″	15° 13' 1,0″	21.2878	0.0715067	Boda limestone
Solberga	Quarry	11	60° 59′ 5,8″	15° 13' 1,0″	23.6176	0.068649	Boda limestone
Solberga	Quarry	11	60° 59′ 5,8″	15° 13' 1,0″	28.8219	0.0701471	Boda limestone
Solberga	Quarry	11	60° 59′ 5,8″	15° 13' 1,0″	32.6677	0.0714152	Boda limestone
Solberga	Quarry	11	60° 59′ 5,8″	15° 13' 1,0″	36.5339	0.0694648	Boda limestone
Solberga	Quarry	11	60° 59′ 5,8″	15° 13' 1,0″	28.9696	0.0816326	Boda limestone
Solberga	Quarry	11	60° 59′ 5,8″	15° 13' 1,0″	21.4662	0.0819336	Boda limestone
Solberga	Quarry	11	60° 59′ 5,8″	15° 13' 1,0″	15.4642	0.0737614	Boda limestone
SIMS-analyses of reference materials, measured at regular intervals when analysing the unknowns.
Analysis-ID	32S x 109(cps)	34S/32S	±	δ34SCDT	±σext
Session 1: Reference material: Ruttan pyrite (+1.408‰)
Rut_sul5A_20171027@1	0.677926	0.0443172	1.37493e-06	1.3702	0.0851582
Rut_sul5A_20171027@2	0.681426	0.0443171	1.8645e-06	1.36701	0.0897737
Rut_sul5A_20171027@3	0.677063	0.0443197	1.82489e-06	1.42711	0.0893626
Rut_sul5A_20171027@4	0.678244	0.0443169	1.48457e-06	1.36434	0.0860899
Rut_sul5A_20171027@5	0.657037	0.044316	1.53765e-06	1.3441	0.0865615
Rut_sul5A_20171027@6	0.65515	0.0443183	2.32889e-06	1.39459	0.0951373
Rut_sul5A_20171027@7	0.701698	0.0443194	1.38791e-06	1.41949	0.085269
Rut_sul5A_20171027@8	0.70099	0.0443198	1.88988e-06	1.42896	0.0900479
Rut_sul5A_20171027@9	0.701307	0.0443172	2.69387e-06	1.37006	0.0999206
Rut_sul5A_20171027@10	0.698311	0.0443178	1.65131e-06	1.38377	0.0876237
Rut_sul5A_20171027@11	0.698065	0.0443209	1.67361e-06	1.45444	0.0878439
Rut_sul5A_20171027@12	0.693843	0.044329	2.34868e-06	1.6374	0.0954008
Rut_sul5A_20171027@13	0.691002	0.044325	1.4346e-06	1.54577	0.0856708
Rut_sul5A_20171027@14	0.68838	0.0443262	2.3576e-06	1.57426	0.0955085
Rut_sul5A_20171027@15	0.688618	0.0443229	1.94267e-06	1.49845	0.0906228
Rut_sul5A_20171027@16	0.687634	0.0443233	2.84843e-06	1.50721	0.102088
Rut_sul5A_20171027@17	0.65938	0.0443145	2.03598e-06	1.30968	0.0916467
Rut_sul5A_20171027@18	0.659949	0.0443132	1.71057e-06	1.28001	0.0881932
Rut_sul5A_20171027@19	0.656751	0.044313	2.15822e-06	1.27446	0.0930576
Rut_sul5A_20171027@20	0.65533	0.0443111	1.99096e-06	1.23197	0.0911364
Rut_sul5A_20171027@21	0.659018	0.0443215	1.75302e-06	1.46681	0.0886298
Rut_sul5A_20171027@22	0.656761	0.0443192	1.57798e-06	1.41654	0.0869354
Rut_sul5A_20171027@23	0.65523	0.0443159	2.44136e-06	1.34006	0.0965587
Rut_sul5A_20171027@24	0.660561	0.0443156	3.28371e-06	1.3345	0.10853
Rut_sul5A_20171027@25	0.659783	0.0443162	1.98985e-06	1.34851	0.0911321
Rut_sul5A_20171027@26	0.660097	0.0443191	2.75079e-06	1.4128	0.10071
Rut_sul5A_20171027@27	0.656548	0.044319	2.67945e-06	1.41119	0.0997256
Rut_sul5A_20171027@28	0.65688	0.0443191	2.81108e-06	1.41389	0.101554
Rut_sul5A_20171027@29	0.656069	0.0443181	2.72029e-06	1.3897	0.100286
Rut_sul5A_20171027@30	0.647343	0.0443174	2.57236e-06	1.37427	0.0982772
Rut_sul5A_20171027@31	0.617946	0.0443185	2.21466e-06	1.39965	0.0937387
Rut_sul5A_20171027@32	0.60397	0.044317	1.93627e-06	1.36684	0.0905439
Rut_sul5A_20171027@33	0.622281	0.0443166	2.65654e-06	1.35668	0.0994096
Rut_sul5A_20171027@34	0.641697	0.0443205	2.52323e-06	1.44415	0.0976311
Rut_sul5A_20171027@35	0.645343	0.0443204	2.44434e-06	1.44235	0.0966038
Rut_sul5A_20171027@36	0.649581	0.044325	1.45193e-06	1.54623	0.0858194
Rut_sul5A_20171027@37	0.647439	0.0443182	1.87047e-06	1.39198	0.0898386
Rut_sul5A_20171027@38	0.645966	0.0443169	1.36635e-06	1.36411	0.0850875
Rut_sul5A_20171027@39	0.64725	0.0443159	1.94269e-06	1.34014	0.090612
Rut_sul5A_20171027@40	0.634658	0.0443188	2.22426e-06	1.40701	0.0938548
Rut_sul5A_20171027@41	0.636625	0.0443202	1.21241e-06	1.43792	0.0838969
Rut_sul5A_20171027@42	0.635501	0.0443252	1.93878e-06	1.55191	0.0905841
Rut_sul5A_20171027@43	0.634074	0.0443224	2.17861e-06	1.48819	0.0933135
Rut_sul5A_20171027@44	0.634853	0.0443246	2.09129e-06	1.53842	0.0922942
Rut_sul5A_20171027@45	0.631334	0.0443157	1.74487e-06	1.3372	0.0885387
Rut_sul5A_20171027@46	0.630712	0.044318	2.71554e-06	1.38791	0.10022
Rut_sul5A_20171027@47	0.643456	0.0443183	2.50469e-06	1.3952	0.0973845
Rut_sul5A_20171027@48	0.638529	0.0443174	1.84776e-06	1.37461	0.0895978
Rut_sul5A_20171027@49	0.637997	0.0443194	2.96804e-06	1.4192	0.103803
Rut_sul5A_20171027@50	0.63814	0.0443181	1.81011e-06	1.39154	0.0892069
Rut_sul5A_20171027@51	0.638846	0.0443156	2.05566e-06	1.33519	0.0918719
Session 2: Reference material: S0302A pyrite (0.0 ± 0.2‰)
S0302A_S_mt1719_@1	2.03666	0.0443214	1.05429e-06	-0.0765087	0.0687492
S0302A_S_mt1719_@2	2.03541	0.044322	7.13074e-07	-0.0626476	0.0664802
S0302A_S_mt1719_@3	2.03524	0.0443223	1.01135e-06	-0.0578108	0.0684212
S0302A_S_mt1719_@4	2.03273	0.0443207	9.50096e-07	-0.0929064	0.0679707
S0302A_S_mt1719_@5	2.02119	0.0443225	9.78746e-07	-0.0527317	0.0681797
S0302A_S_mt1719_@6	2.01736	0.0443221	7.8532e-07	-0.0618826	0.0668934
S0302A_S_mt1719_@7	1.99921	0.0443247	6.77276e-07	-0.00253123	0.0662932
S0302A_S_mt1719_@8	1.99628	0.0443251	7.30029e-07	0.00726894	0.0665782
S0302A_S_mt1719_@9	1.99113	0.0443289	8.20887e-07	0.0912115	0.0671199
S0302A_S_mt1719_@10	1.9861	0.0443284	6.79517e-07	0.0816094	0.0663101
S0302A_S_mt1719_@11	1.9782	0.0443297	1.05196e-06	0.109601	0.0687423
S0302A_S_mt1719_@12	1.97941	0.0443259	7.15901e-07	0.023744	0.0665011
S0302A_S_mt1719_@13	1.97541	0.0443306	1.02087e-06	0.131601	0.0685046
S0302A_S_mt1719_@14	1.97181	0.0443293	8.54727e-07	0.100566	0.0673351
S0302A_S_mt1719_@15	1.96514	0.0443264	1.13647e-06	0.0358335	0.0694191
S0302A_S_mt1719_@16	1.96812	0.0443265	9.90502e-07	0.0381887	0.0682716
S0302A_S_mt1719_@17	1.96714	0.0443259	6.82727e-07	0.0242176	0.0663233
S0302A_S_mt1719_@18	1.96668	0.0443241	6.82784e-07	-0.0167438	0.066321
S0302A_S_mt1719_@19	1.96728	0.0443219	8.69175e-07	-0.0647816	0.067419
S0302A_S_mt1719_@20	1.96268	0.0443206	8.06931e-07	-0.0960419	0.067022
S0302A_S_mt1719_@21	1.95078	0.0443244	8.15153e-07	-0.00848967	0.0670781
S0302A_S_mt1719_@22	1.94021	0.0443241	6.87375e-07	-0.0165125	0.0663452
S0302A_S_mt1719_@23	1.93671	0.0443284	9.83803e-07	0.0802897	0.0682249
S0302A_S_mt1719_@24	1.93605	0.0443287	9.43449e-07	0.088285	0.0679346
S0302A_S_mt1719_@25	1.94344	0.0443265	1.03622e-06	0.03754	0.0686161
S0302A_S_mt1719_@26	1.94376	0.0443268	6.86775e-07	0.0437304	0.0663458
S0302A_S_mt1719_@27	1.95483	0.0443307	6.84881e-07	0.133539	0.0663415
S0302A_S_mt1719_@28	1.95245	0.0443294	6.85282e-07	0.103406	0.0663417
S0302A_S_mt1719_@29	1.96119	0.0443264	1.0706e-06	0.0359665	0.0688841
S0302A_S_mt1719_@30	1.96626	0.0443255	9.53678e-07	0.0153097	0.0680028
S0302A_S_mt1719_@31	1.98153	0.0443238	7.24842e-07	-0.0239294	0.0665474
S0302A_S_mt1719_@32	1.98283	0.0443222	7.15368e-07	-0.0594763	0.066493
S0302A_S_mt1719_@33	2.00347	0.0443233	7.51651e-07	-0.0353197	0.0666979
S0302A_S_mt1719_@34	2.00349	0.0443246	1.17694e-06	-0.00386119	0.0697592
S0302A_S_mt1719_@35	2.02123	0.0443222	1.37517e-06	-0.0600208	0.0715777
S0302A_S_mt1719_@36	2.02211	0.044323	7.03718e-07	-0.0416475	0.0664308
S0302A_S_mt1719_@37	2.02416	0.0443277	7.98284e-07	0.0641789	0.0669793
S0302A_S_mt1719_@38	2.02141	0.0443262	1.12047e-06	0.0315649	0.0692864
S0302A_S_mt1719_@39	2.01149	0.0443258	9.20583e-07	0.022106	0.0677707
S0302A_S_mt1719_@40	2.00852	0.0443241	7.72098e-07	-0.0156969	0.0668179
S0302A_S_mt1719_@41	1.99789	0.0443242	8.39036e-07	-0.0134242	0.0672275
S0302A_S_mt1719_@42	1.99653	0.0443242	9.4948e-07	-0.0144532	0.0679711
S0302A_S_mt1719_@43	1.98835	0.0443248	1.10418e-06	0.000453486	0.0691513
S0302A_S_mt1719_@44	1.9734	0.0443227	1.13919e-06	-0.0477274	0.0694369
S0302A_S_mt1719_@45	1.98127	0.0443205	7.12477e-07	-0.0977956	0.0664748
S0302A_S_mt1719_@46	1.9781	0.0443179	6.80768e-07	-0.156129	0.0663017
S0302A_S_mt1719_@47	1.98034	0.0443209	8.44587e-07	-0.0887822	0.0672582
S0302A_S_mt1719_@48	1.97792	0.0443229	7.17423e-07	-0.0428848	0.0665053
S0302A_S_mt1719_@49	1.96742	0.0443221	1.03e-06	-0.0614945	0.0685624
S0302A_S_mt1719_@50	1.96975	0.0443271	1.05159e-06	0.052085	0.0687359
S0302A_S_mt1719_@51	1.9683	0.044326	6.82508e-07	0.0261567	0.0663223
S0302A_S_mt1719_@52	1.96865	0.0443261	6.82454e-07	0.0287375	0.0663222
Session 3: Reference material: S0302A pyrite (0.0 ± 0.2‰)
S0302A_20181205_@35	0.898741	0.0443262	1.02901e-06	-0.125041	0.0667166
S0302A_20181205_@36	0.883332	0.044335	1.03804e-06	0.0730516	0.0667994
S0302A_20181205_@37	0.873893	0.0443313	1.04356e-06	-0.00986716	0.0668383
S0302A_20181205_@38	0.86292	0.0443305	1.05016e-06	-0.0290053	0.0668898
S0302A_20181205_@39	0.852209	0.0443285	1.05668e-06	-0.0739564	0.0669394
S0302A_20181205_@40	0.83924	0.0443317	1.44099e-06	-0.0018253	0.0704972
S0302A_20181205_@41	0.829663	0.0443336	1.25367e-06	0.0404814	0.0686538
S0302A_20181205_@42	0.814013	0.0443363	1.36764e-06	0.10283	0.0697556
S0302A_20181205_@43	0.814472	0.0443297	1.08086e-06	-0.0467578	0.067137
S0302A_20181205_@44	0.807949	0.0443255	1.16449e-06	-0.14227	0.0678394
