# Supplementary material for: Timing and origin of natural gas accumulation in the Siljan impact structure, Sweden
Source: Nat Commun. 2019 Oct 18;10:4736. doi: 10.1038/s41467-019-12728-y (PMC6802084; doi:10.1038/s41467-019-12728-y)
Supplement: Supplementary file 6 — Supplementary Data 3 [file 41467_2019_12728_MOESM6_ESM.xlsx]

## Sheet: Supplementary Data 3
Supplementary Data 3. Fluid inclusion data in fracture coating calcite
Borehole	Depth	N	E	Remark	Salinity	Homogenization temperature
Stumsnäs-1	428	60° 52′ 42,34″	14° 57′ 14,23″	One- and two-phase FI (up to 40 mm with a small bubble).	1.6 to 2.7 eq. mass % NaCl (n = 6)	One-phased ~ 50oC, Two-phased 40o to 55oC
No fluid inclusions detected in VM1:252, VM1:406, VM1:418, VM1:463, VM2:170, VM2:212, Solberga1:395, CC1:537, CC1:539
