# Supplementary material for: Timing and origin of natural gas accumulation in the Siljan impact structure, Sweden
Source: Nat Commun. 2019 Oct 18;10:4736. doi: 10.1038/s41467-019-12728-y (PMC6802084; doi:10.1038/s41467-019-12728-y)
Supplement: Supplementary file 7 — Supplementary Data 4 [file 41467_2019_12728_MOESM7_ESM.xlsx]

## Sheet: Supplementary Data 4
Supplementary Data 4. LA-ICP-MS U-Pb carbonate geochronology analytical data
Date	Spot		204Pb cps	206Pb cps	207Pb cps	208Pb cps	232Th cps	238U cps	Th/U	Pb ppm	Th ppm	U ppm	238U/206Pb	1s%	207Pb/206Pb	1s%	207Pb/235U	1s %	206Pb/238U	1s %	Rho	207Pb/206Pb Age	2s abs	206Pb/238U Age	2s abs	207Pb/235U Age	2s abs
2017-06-29	NIST614_01		10385.2	191794	166688	400661	149015	289014	12.7897	1.65602	9.00993	0.704468	1.41891	1.0363	0.868512	0.428828	84.3581	1.12152	0.704766	1.0363	0.924012	5038.46	12.1524	3438.7	54.9995	4515.26	22.2627
2017-06-29	NIST614_02		11052.6	197393	173451	415711	154327	298756	12.8137	1.71582	9.33109	0.728214	1.41272	1.05315	0.871161	0.439351	84.986	1.14112	0.707853	1.05315	0.922909	5042.78	12.4482	3450.36	56.0326	4522.7	22.6494
2017-06-29	NIST614_03		11053.7	202135	176572	424354	157314	307689	12.6825	1.75182	9.51173	0.749988	1.42322	1.03841	0.871382	0.429585	84.3803	1.12376	0.70263	1.03841	0.924049	5043.14	12.1714	3430.61	55.0136	4515.53	22.3069
2017-06-29	NIST614_04		9160.39	173414	151182	361703	135343	258422	12.9914	1.49711	8.18329	0.629901	1.38861	1.0291	0.867987	0.440381	86.147	1.11937	0.720147	1.0291	0.919359	5037.61	12.4802	3496.6	55.3094	4536.32	22.2259
2017-06-29	NIST614_05		9499.72	176202	153456	367986	138848	265340	12.9803	1.52186	8.39521	0.646763	1.39581	1.05692	0.871211	0.44647	86.0209	1.14735	0.716431	1.05692	0.921183	5042.86	12.6499	3482.66	56.6278	4534.85	22.7749
2017-06-29	NIST614_06		9802.92	177573	155949	370745	141004	266304	13.1342	1.53631	8.52557	0.649114	1.40719	1.06984	0.872147	0.45842	85.4167	1.16392	0.710635	1.06984	0.919171	5044.38	12.9876	3460.85	57.0473	4527.78	23.0983
2017-10-05	NIST614_01		7293.13	137234	121166	280093	115129	208121	14.7606	1.54829	11.0968	0.751788	1.37631	1.35307	0.87105	0.446128	87.2235	1.42472	0.726582	1.35307	0.949709	5042.6	12.6404	3520.67	72.9971	4548.79	28.2094
2017-10-05	NIST614_01		7569.8	149449	133278	297016	106019	239928	11.8429	1.4827	8.69338	0.734058	1.35408	1.03758	0.862857	0.443627	87.8213	1.12844	0.738508	1.03758	0.919482	5029.21	12.5768	3565.04	56.5772	4555.64	22.4089
2017-10-05	NIST614_02		7398.96	137667	122638	284078	119950	211076	15.1633	1.56522	11.5615	0.762465	1.38267	1.32843	0.869824	0.436032	86.6997	1.39816	0.723237	1.32843	0.950127	5040.6	12.3554	3508.17	71.4844	4542.74	27.6886
2017-10-05	NIST614_02		8020.84	153868	137503	306718	109150	246105	11.8866	1.52962	8.95014	0.752957	1.3666	1.04526	0.866924	0.467575	87.4272	1.14507	0.731745	1.04526	0.912832	5035.87	13.2519	3539.92	56.694	4551.13	22.7344
2017-10-05	NIST614_03		7251.68	133792	118147	274123	116558	204490	15.209	1.51254	11.2345	0.738675	1.38742	1.32486	0.870606	0.43367	86.4809	1.39403	0.720763	1.32486	0.95038	5041.87	12.2878	3498.91	71.1527	4540.2	27.6072
2017-10-05	NIST614_03		8222.27	160022	142570	316846	106240	255970	11.1238	1.58422	8.71147	0.783139	1.36773	1.04246	0.867315	0.466817	87.3944	1.14221	0.73114	1.04246	0.912671	5036.51	13.23	3537.67	56.5161	4550.75	22.6781
2017-10-05	NIST614_04		5484.67	102279	91011.9	207239	100367	165268	16.2045	1.15161	9.674	0.596993	1.36834	1.3374	0.867799	0.443985	87.4037	1.40917	0.730811	1.3374	0.949069	5037.3	12.5825	3536.44	72.3973	4550.86	27.9061
2017-10-05	NIST614_04		6375.16	129230	115792	252262	96297.1	226493	11.395	1.27181	7.89619	0.692953	1.38397	1.05623	0.870258	0.467563	86.6617	1.1551	0.722559	1.05623	0.914413	5041.31	13.2484	3505.63	56.871	4542.3	22.9289
2017-10-05	NIST614_05		5647.13	105919	93833.3	215128	99624.7	172392	15.4199	1.19287	9.60241	0.622728	1.37293	1.33229	0.869448	0.455426	87.2774	1.40798	0.72837	1.33229	0.946241	5039.99	12.9053	3527.34	71.9837	4549.41	27.8825
2017-10-05	NIST614_05		6313.34	125465	112976	244448	92069.8	218516	11.2924	1.235	7.54956	0.66855	1.37658	1.05237	0.875894	0.473512	87.6914	1.15399	0.726439	1.05237	0.911939	5050.45	13.4117	3520.13	56.8391	4554.16	22.9102
2017-10-05	NIST614_06		5480.88	107039	95633.8	218967	99806.4	171414	15.5362	1.21231	9.61992	0.619194	1.36254	1.3397	0.874324	0.444808	88.4361	1.41161	0.733924	1.3397	0.949056	5047.91	12.6001	3548.02	72.6985	4562.65	27.9576
2017-10-05	NIST614_06		6250.22	122829	110288	238596	91036	210606	11.585	1.20642	7.46479	0.644347	1.36175	1.07682	0.871609	0.4675	88.2127	1.17393	0.73435	1.07682	0.917283	5043.51	13.2454	3549.61	58.5177	4560.11	23.3031
2017-10-06	NIST614_01		5180.26	98496	86976.1	203936	77840.2	150385	9.5381	1.14949	5.75043	0.602891	1.3508	1.08107	0.869874	0.45632	88.7506	1.17343	0.740302	1.08107	0.921289	5040.68	12.9302	3571.69	59.0195	4566.21	23.2948
2017-10-06	NIST614_02		5154.57	96061.2	85217.1	198689	75964.3	146490	9.55575	1.12162	5.61184	0.587274	1.35266	1.08005	0.872305	0.470757	88.876	1.17818	0.739282	1.08005	0.916707	5044.64	13.337	3567.91	58.9177	4567.63	23.3885
2017-10-06	NIST614_03		5138.6	100137	88256.2	206481	78974.4	151804	9.58662	1.16562	5.83422	0.608579	1.34417	1.0447	0.865555	0.461245	88.7454	1.14199	0.743952	1.0447	0.914805	5033.63	13.0738	3585.2	57.2034	4566.15	22.6776
2017-10-06	NIST614_04		4846.61	91470.9	81068.2	190883	77648.6	138674	10.3181	1.07278	5.73627	0.555941	1.33868	1.05957	0.87186	0.45729	89.7588	1.15403	0.747006	1.05957	0.918141	5043.91	12.9559	3596.48	58.1495	4577.56	22.9169
2017-10-06	NIST614_05		5133.09	95223.2	84337.9	198052	80680.5	144278	10.3046	1.11467	5.96025	0.57841	1.34588	1.11065	0.869817	0.464423	89.0693	1.20384	0.743009	1.11065	0.92259	5040.59	13.1599	3581.71	60.7538	4569.81	23.8925
2017-10-06	NIST614_06		5408.5	99641.9	88492.5	208874	81822.9	149598	10.0789	1.17192	6.04465	0.599735	1.33069	1.06082	0.872463	0.459155	90.3601	1.15593	0.751491	1.06082	0.917724	5044.89	13.0082	3613.01	58.4168	4584.26	22.9558
2018-05-02	NIST614_01		3315.55	61000	54000	132000	63280	102700	0.616164	18.6	0.516961	0.839	1.35196	0.590789	0.856406	0.594688	87.3013	0.838263	0.739665	0.590789	0.704778	5018.56	8.43358	3569.33	32.3044	4549.68	16.6924
2018-05-02	NIST614_02		3504.87	62100	54200	130900	63160	102200	0.618004	18.44	0.516033	0.835	1.33927	0.716827	0.848326	0.586269	87.2971	0.926041	0.746674	0.716827	0.774077	5005.12	8.31907	3595.25	39.3871	4549.63	18.4246
2018-05-02	NIST614_03		3405.44	59900	53000	129300	67010	111000	0.603694	18.22	0.548154	0.908	1.49913	0.67476	0.855828	0.5699	78.678	0.883225	0.667054	0.67476	0.763973	5017.61	8.08239	3294.49	34.7167	4445.34	17.5584
2018-05-02	NIST614_04		3521.31	61800	54900	131800	66180	115100	0.574978	18.42	0.543929	0.946	1.5063	0.677706	0.873013	0.593364	79.8755	0.900758	0.663876	0.677706	0.752372	5045.79	8.40487	3282.19	34.7683	4460.49	17.9073
2018-05-02	NIST614_05		3259.35	61000	53400	130300	65990	105600	0.624905	18.21	0.542418	0.868	1.40265	0.66645	0.872243	0.58193	85.7029	0.884758	0.712938	0.66645	0.753256	5044.54	8.24335	3469.53	35.6635	4531.13	17.6066
2018-05-02	NIST614_06		3563.02	62000	54400	132200	64850	106100	0.611216	18.47	0.533591	0.873	1.38935	0.580832	0.87064	0.593833	86.364	0.830665	0.71976	0.580832	0.699238	5041.93	8.41292	3495.15	31.2655	4538.85	16.5403
2018-05-02	NIST614_07		3768.88	65300	56900	138500	64670	109700	0.589517	19.19	0.535281	0.908	1.35918	0.647682	0.889685	0.612141	90.2124	0.891184	0.73574	0.647682	0.726766	5072.57	8.66087	3554.77	35.2988	4582.62	17.7435
2018-05-02	NIST614_08		3631.86	64300	56500	136500	66580	108900	0.611387	18.91	0.551471	0.902	1.37808	0.576681	0.897058	0.6146	89.7124	0.842789	0.725648	0.576681	0.684252	5084.24	8.69132	3517.18	31.1893	4577.04	16.7869
2017-06-29	WC1_01		443.437	71310.4	6917.46	8522.19	152.543	1772109	0.00213525	0.189239	0.00922322	4.3195	23.2801	1.04089	0.0956667	1.06546	0.566345	1.48952	0.0429551	1.04089	0.69881	1541.23	40.0691	271.124	5.5248	455.648	10.8785
2017-06-29	WC1_02		bd	78431.9	6732.81	6990.2	154.167	2005704	0.00190666	0.20103	0.00932144	4.88889	23.9187	1.05213	0.0852273	0.729581	0.491074	1.28034	0.0418083	1.05213	0.821759	1320.71	28.2744	264.032	5.44137	405.642	8.52722
2017-06-29	WC1_03		300.809	87210.6	6402.83	5226.65	334.748	2265536	0.00366517	0.215613	0.0202399	5.52223	24.1452	1.03116	0.0717714	0.943613	0.409662	1.39775	0.0414161	1.03116	0.737731	979.464	38.4469	261.605	5.28497	348.632	8.21565
2017-06-29	WC1_04		bd	89652.3	7239.79	6418.99	229.662	2299748	0.00247717	0.225366	0.0138861	5.60562	24.1775	1.04346	0.0806015	1.11201	0.459449	1.52492	0.0413608	1.04346	0.684274	1211.74	43.7689	261.262	5.34113	383.875	9.7024
2017-06-29	WC1_05		bd	72960.6	5550.44	4595.51	200.001	1882158	0.00263587	0.181291	0.0120927	4.58774	24.2193	1.08112	0.0773728	1.31773	0.440285	1.70447	0.0412895	1.08112	0.634284	1130.81	52.4821	260.821	5.52462	370.453	10.5264
2017-06-29	WC1_06		bd	83157.3	7368.95	7863.72	412.715	2112086	0.00484715	0.214631	0.0249541	5.14819	23.6897	1.05301	0.0862542	1.59475	0.501794	1.91103	0.0422124	1.05301	0.551015	1343.88	61.6032	266.532	5.49638	412.916	12.885
2017-06-29	WC1_07		bd	89679.2	6724.92	5675.94	579.514	2310793	0.00622087	0.22268	0.0350393	5.63254	24.0639	1.0313	0.075417	1.15698	0.431925	1.5499	0.041556	1.0313	0.665397	1079.64	46.4315	262.47	5.3028	364.543	9.44995
2017-06-29	WC1_08		bd	84830.4	5110.29	2326.39	455.176	2239054	0.00504269	0.201274	0.0275214	5.45768	24.5825	1.03437	0.0615912	0.917492	0.345302	1.38265	0.0406793	1.03437	0.748109	659.945	39.3344	257.042	5.21082	301.181	7.18147
2017-06-29	WC1_09		bd	140719	8939.5	4196.33	1622.93	3781228	0.0106467	0.335624	0.0981273	9.21671	24.8451	1.06956	0.0629532	0.847833	0.349207	1.36483	0.0402494	1.06956	0.783653	706.65	36.0698	254.379	5.33328	304.124	7.14849
2017-06-29	WC1_10		bd	68337.5	4620.25	2969.13	200.863	1743364	0.00285798	0.165629	0.0121448	4.24944	24.1032	1.03405	0.0680552	1.00566	0.389128	1.44243	0.0414882	1.03405	0.716882	870.237	41.6757	262.051	5.30864	333.732	8.17254
2017-06-29	WC1_11		bd	83423.9	7143.58	7373.48	200.878	2105392	0.00236672	0.213651	0.0121457	5.13187	23.6937	1.05891	0.0851022	0.83798	0.495009	1.35037	0.0422053	1.05891	0.784163	1317.87	32.4883	266.488	5.52631	408.319	9.03958
2017-06-29	WC1_12		bd	84136.4	6694.23	5768.41	144.916	2154798	0.00166823	0.210724	0.00876206	5.2523	24.1165	1.07426	0.0794924	1.20907	0.454274	1.61737	0.0414654	1.07426	0.664203	1184.42	47.7779	261.91	5.51205	380.268	10.2083
2017-06-29	WC1_13		bd	69038.6	5613.27	5288.09	108.334	1781538	0.0015084	0.174383	0.00655019	4.34248	23.9237	1.02787	0.0801851	0.706461	0.461924	1.24724	0.0417995	1.02787	0.824118	1201.54	27.8475	263.977	5.3149	385.595	7.97168
2017-06-29	WC1_14		bd	77206	5725.91	4732.29	398.279	1993665	0.00495545	0.191233	0.0240812	4.85954	24.0416	1.0379	0.0745122	1.24599	0.42714	1.62164	0.0415946	1.0379	0.640027	1055.37	50.1857	262.71	5.34146	361.144	9.80888
2017-06-29	WC1_15		bd	65526.1	5322.27	4916.7	203.334	1698251	0.00297	0.165276	0.0122942	4.13947	24.0937	1.06316	0.0810179	0.809691	0.463428	1.33638	0.0415046	1.06316	0.795554	1221.88	31.823	262.152	5.46008	386.639	8.55796
2017-06-29	WC1_16		bd	76300.8	5740.26	4554.28	427.122	1986126	0.00533449	0.188902	0.0258251	4.84116	24.3287	1.06791	0.0752847	1.07901	0.426475	1.51812	0.0411037	1.06791	0.70344	1076.11	43.3253	259.671	5.43359	360.671	9.17558
2017-06-29	WC1_17		bd	73280.5	6424.6	7085.02	229.662	1828331	0.00311589	0.189327	0.0138861	4.45654	23.2416	1.10124	0.0867657	1.25062	0.514503	1.66636	0.0430263	1.10124	0.660863	1355.3	48.2332	271.564	5.85425	421.473	11.4314
2017-06-29	WC1_18		bd	86166.1	6863.92	6805.59	514.411	2165809	0.00589167	0.217784	0.0311029	5.27914	23.4246	1.05583	0.0794658	1.03269	0.467535	1.47689	0.0426902	1.05583	0.714898	1183.76	40.8119	269.486	5.57091	389.485	9.51041
2017-06-29	WC1_19		bd	73848.7	6066.88	5859.58	368.647	1875007	0.00487703	0.187113	0.0222895	4.57031	23.5546	1.04186	0.0821362	1.97456	0.480578	2.23257	0.0424545	1.04186	0.466664	1248.77	77.3067	268.029	5.46814	398.47	14.6106
2017-06-29	Wc1_20		bd	60087.9	4978.58	4910.82	72.4139	1550522	0.00115849	0.152651	0.00437838	3.77938	24.0968	1.04632	0.0821101	0.884186	0.469616	1.36988	0.0414992	1.04632	0.763805	1248.14	34.6202	262.119	5.37296	390.923	8.8509
2017-06-29	Wc1_21		bd	71449.5	6141.77	6295.11	101.667	1842438	0.00136878	0.182992	0.0061471	4.49093	24.148	1.04931	0.0865978	0.800638	0.494233	1.31988	0.0414113	1.04931	0.795008	1351.56	30.8947	261.575	5.37736	407.791	8.82711
2017-06-29	Wc1_22		bd	67490.6	5854.35	6229.69	165.179	1734705	0.00236199	0.173587	0.00998725	4.22833	23.9136	1.02351	0.0865363	1.09345	0.498723	1.49773	0.0418172	1.02351	0.683376	1350.19	42.2014	264.087	5.29453	410.837	10.0711
2017-10-05	WC1_01		339.841	53526.8	6673.62	9683.04	134.02	1372899	0.00260474	0.20093	0.0129176	4.95928	23.1371	1.3376	0.120904	0.779141	0.720176	1.54798	0.0432206	1.3376	0.864095	1969.61	27.7792	272.765	7.14083	550.771	13.0765
2017-10-05	WC1_01		bd	61751.2	8246.05	11847.8	292.065	1655767	0.00472753	0.20932	0.0239488	5.06581	22.7766	1.04959	0.128973	0.683531	0.780401	1.25254	0.0439047	1.04959	0.837969	2084.03	24.0517	276.991	5.68887	585.712	11.0886
2017-10-05	WC1_02		bd	59676.8	8175.02	12913.9	426.209	1470782	0.00773229	0.232219	0.0410806	5.31286	22.2979	1.34125	0.134456	0.75068	0.831037	1.53704	0.0448472	1.34125	0.872623	2156.97	26.1999	282.808	7.41808	614.188	14.0687
2017-10-05	WC1_02		bd	56746.2	7292.9	10218.7	185.385	1531916	0.00324336	0.189916	0.0152013	4.68689	22.8436	1.076	0.124114	0.732968	0.748797	1.30192	0.043776	1.076	0.826465	2016.2	25.992	276.196	5.81556	567.526	11.258
2017-10-05	WC1_03		bd	55822.2	6427.34	8997.45	130.461	1449768	0.00240113	0.204851	0.0125746	5.23695	23.3333	1.32761	0.113667	0.671789	0.671372	1.4879	0.0428572	1.32761	0.89227	1858.85	24.2693	270.519	7.03039	521.546	12.0653
2017-10-05	WC1_03		bd	63411.5	7808.2	10867.1	189.231	1700373	0.00298266	0.209938	0.0155166	5.20228	22.7611	1.03912	0.119478	0.678247	0.723437	1.24088	0.0439346	1.03912	0.837405	1948.43	24.2422	277.175	5.63583	552.694	10.5231
2017-10-05	WC1_04		bd	56381.8	7254.85	10729.6	192	1435291	0.00356939	0.213819	0.0185061	5.18466	22.9017	1.33221	0.124701	0.734408	0.750427	1.52123	0.043665	1.33221	0.875745	2024.55	26.0179	275.51	7.18207	568.472	13.1583
2017-10-05	WC1_04		bd	60361.6	7374.47	10569.8	147.619	1558428	0.0025387	0.200269	0.0121045	4.768	22.2792	1.07146	0.120785	0.79656	0.74717	1.33512	0.044885	1.07146	0.802522	1967.85	28.4062	283.042	5.9314	566.581	11.5291
2017-10-05	WC1_05		bd	63945.5	7580.75	10850.6	374.309	1694862	0.0058929	0.236851	0.0360781	6.1223	23.6881	1.36431	0.116357	0.814224	0.676968	1.58881	0.0422153	1.36431	0.858702	1900.99	29.2665	266.55	7.1209	524.94	12.9421
2017-10-05	WC1_05		bd	56292.7	6758.32	9031.7	136.154	1541482	0.00236727	0.184353	0.0111644	4.71616	22.8236	1.03325	0.115963	0.756201	0.700227	1.28041	0.0438142	1.03325	0.806968	1894.89	27.2007	276.432	5.58928	538.926	10.6527
2017-10-05	WC1_06		bd	56489.9	6656.45	9132.34	131.035	1440623	0.002427	0.207817	0.0126299	5.20392	22.6803	1.3424	0.11552	0.774447	0.701961	1.54977	0.044091	1.3424	0.866189	1888.01	27.88	278.141	7.30458	539.961	12.8982
2017-10-05	WC1_06		bd	70568.7	9286.89	13532.7	414.519	1937946	0.00573268	0.238842	0.0339898	5.92913	22.8393	1.05574	0.128333	0.765	0.774395	1.30377	0.0437842	1.05574	0.809761	2075.27	26.9451	276.246	5.70717	582.281	11.4898
2017-10-05	WC1_07		bd	49588.3	6081.5	8738.09	154.237	1234192	0.00333457	0.185187	0.0148663	4.45823	22.0704	1.38247	0.122124	1.00246	0.762599	1.70767	0.0453096	1.38247	0.809563	1987.48	35.6669	285.66	7.72126	575.508	14.8942
2017-10-05	WC1_07		bd	59722.1	7874.08	10866.6	214.063	1613650	0.00355539	0.20067	0.0175528	4.93695	22.4247	1.0605	0.127019	0.767127	0.780634	1.30887	0.0445936	1.0605	0.810241	2057.12	27.0759	281.244	5.8343	585.845	11.5865
2017-10-05	WC1_08		310.336	51073.8	6461.61	9643.12	154.237	1277718	0.00322098	0.193153	0.0148663	4.61546	22.3078	1.3432	0.123806	0.84564	0.764877	1.58722	0.0448273	1.3432	0.846254	2011.79	30.0027	282.685	7.42566	576.82	13.8741
2017-10-05	WC1_08		bd	74865.5	10535.8	15735	682.039	2006851	0.00910854	0.258658	0.0559259	6.13995	22.3425	1.06847	0.1367	0.699269	0.843225	1.27695	0.0447578	1.06847	0.836736	2185.81	24.3281	282.257	5.89884	620.924	11.7944
2017-10-05	WC1_09		bd	45733.1	5531.59	7825.1	66.6145	1166560	0.00152368	0.169896	0.0064207	4.21393	22.3091	1.35389	0.118086	0.86079	0.729495	1.60436	0.0448247	1.35389	0.843881	1927.46	30.843	282.67	7.48434	556.257	13.6503
2017-10-05	WC1_09		bd	51105.2	6701.73	9472.87	88.5248	1347211	0.0017611	0.172069	0.00725887	4.12178	22.2391	1.10464	0.129672	0.947063	0.803594	1.45505	0.0449659	1.10464	0.75918	2093.53	33.289	283.541	6.12555	598.854	13.0808
2017-10-05	WC1_10		bd	48310.6	5940.64	8236.65	117.384	1243733	0.00251834	0.179666	0.0113141	4.4927	22.4535	1.33862	0.118733	0.788898	0.728775	1.55379	0.0445364	1.33862	0.861519	1937.25	28.2343	280.891	7.35444	555.834	13.2153
2017-10-05	WC1_10		bd	58716.9	7499.94	10179	196.924	1610787	0.00327653	0.195384	0.0161474	4.92819	22.4766	1.05794	0.123667	0.697353	0.758279	1.2671	0.0444908	1.05794	0.834932	2009.79	24.7473	280.609	5.80739	573.017	11.037
2017-10-05	WC1_11		bd	45169.6	4913.63	6380.94	89.2438	1168380	0.00203811	0.162347	0.00860183	4.2205	22.4983	1.34826	0.105509	0.83022	0.646319	1.58337	0.0444479	1.34826	0.851511	1723.2	30.4984	280.344	7.39327	506.211	12.5456
2017-10-05	WC1_11		bd	65927.2	8283.17	11282.7	317.971	1795342	0.00474673	0.21865	0.026073	5.49284	22.3015	1.06639	0.124734	0.750657	0.770829	1.3041	0.0448401	1.06639	0.817721	2025.03	26.5921	282.764	5.89768	580.239	11.463
2017-10-05	WC1_12		bd	56728.3	7140.92	10375.4	249.692	1431685	0.00465362	0.21347	0.0240668	5.17163	22.077	1.37595	0.123306	0.863487	0.769751	1.62445	0.045296	1.37595	0.847023	2004.6	30.6614	285.577	7.68266	579.62	14.248
2017-10-05	WC1_12		bd	59691.1	7831.01	11136.1	253.176	1591618	0.00426322	0.201169	0.02076	4.86955	22.2881	1.06906	0.129559	0.700088	0.801124	1.27789	0.044867	1.06906	0.836579	2091.99	24.6122	282.931	5.91585	597.462	11.4777
2017-10-05	WC1_13		bd	56279.3	7159.99	10392.2	339.992	1529153	0.00593267	0.212282	0.0327704	5.52372	23.2013	1.33638	0.124202	0.711575	0.737776	1.51402	0.0431011	1.33638	0.882671	2017.46	25.2296	272.027	7.11541	561.107	12.9701
2017-10-05	WC1_13		bd	57605.9	7523.99	10654.8	259.679	1636703	0.00425227	0.193821	0.0212932	5.00748	22.5304	1.04577	0.126973	0.749941	0.776688	1.28687	0.0443844	1.04577	0.812643	2056.48	26.4712	279.952	5.72745	583.592	11.3606
2017-10-05	WC1_14		bd	51869.8	6697.62	9835.32	272.081	1382904	0.00524975	0.196673	0.0262247	4.99542	22.9718	1.36098	0.126634	0.708107	0.759735	1.53418	0.0435316	1.36098	0.887111	2051.77	25.008	274.686	7.31566	573.857	13.3625
2017-10-05	WC1_14		bd	50937.8	6138.61	8186.91	161.112	1446703	0.00298471	0.166912	0.0132109	4.42618	22.7902	1.04461	0.119095	0.831546	0.720193	1.33517	0.0438784	1.04461	0.782381	1942.68	29.7416	276.829	5.65868	550.781	11.2889
2017-10-05	WC1_15		bd	54421.9	7019.55	10279.6	319.842	1459017	0.00584936	0.206214	0.0308283	5.27036	23.0999	1.36167	0.125023	0.772108	0.745907	1.56534	0.0432903	1.36167	0.869886	2029.12	27.3392	273.195	7.28047	565.847	13.491
2017-10-05	WC1_15		bd	58334.4	6525.51	8072.36	224.22	1709589	0.00351509	0.186526	0.0183856	5.23048	23.348	1.04728	0.110595	0.771395	0.652814	1.30071	0.0428302	1.04728	0.80516	1809.2	28.0366	270.352	5.54319	510.209	10.3797
2017-10-05	WC1_16		bd	51606.1	5573.12	7033.64	168.631	1389172	0.00323903	0.184626	0.0162537	5.01807	23.0671	1.39778	0.10424	1.18211	0.622799	1.83062	0.0433518	1.39778	0.763556	1700.95	43.5472	273.575	7.48362	491.6	14.168
2017-10-05	WC1_16		bd	52590.8	6531.66	8718.49	139.844	1463743	0.00256055	0.173504	0.011467	4.47831	22.4122	1.09007	0.119075	0.671557	0.73222	1.28033	0.0446185	1.09007	0.851398	1942.39	24.0202	281.397	6.00008	557.855	10.9315
2017-10-06	WC1_01		388.377	60915.5	8651.35	13611.6	356.087	1508397	0.00435013	0.245534	0.0263058	6.04714	22.0427	1.05221	0.139384	0.73295	0.871471	1.28232	0.0453665	1.05221	0.820547	2219.57	25.4061	286.011	5.88461	636.366	12.0544
2017-10-06	WC1_02		bd	45903.3	5825.74	8643.81	195.313	1139834	0.00315756	0.178214	0.0144287	4.56958	22.2158	1.08561	0.124363	0.703262	0.771499	1.29349	0.0450129	1.08561	0.839285	2019.75	24.9283	283.831	6.02608	580.622	11.3759
2017-10-06	WC1_03		bd	39789	4986.02	7176.79	99.219	1013675	0.00180367	0.153356	0.00732978	4.06381	22.7565	1.10933	0.121901	0.800175	0.738261	1.3678	0.0439436	1.10933	0.811028	1984.24	28.4805	277.231	6.0176	561.39	11.7292
2017-10-06	WC1_04		bd	52211.3	6957.79	10983.7	245.162	1338461	0.00337528	0.207083	0.0181113	5.36587	22.7424	1.06638	0.133039	0.627403	0.806213	1.23725	0.0439708	1.06638	0.861891	2138.46	21.9423	277.399	5.78815	600.327	11.1535
2017-10-06	WC1_05		bd	46514.9	6424.64	9844.15	366.938	1157670	0.00584077	0.18533	0.0271075	4.64108	22.2843	1.06913	0.135862	0.829819	0.840241	1.35338	0.0448747	1.06913	0.789971	2175.1	28.9041	282.978	5.91723	619.279	12.4721
2017-10-06	WC1_06		324.278	50382.8	7545.84	12613.6	342.971	1213562	0.00520783	0.208233	0.0253369	4.86515	21.4198	1.06086	0.147542	0.747888	0.949306	1.29799	0.0466857	1.06086	0.817315	2317.64	25.6533	294.141	6.09775	677.741	12.7563
2017-10-06	WC1_07		bd	45950.4	6355.21	9802.07	203.907	1164511	0.00322664	0.183335	0.0150636	4.66851	22.5362	1.04477	0.134129	0.781455	0.820256	1.30469	0.0443731	1.04477	0.80078	2152.72	27.2868	279.883	5.72058	608.191	11.8698
2017-10-06	WC1_08		306.626	51939	6648.05	10323.5	264.287	1297061	0.00375472	0.203416	0.0195241	5.19989	22.5281	1.10717	0.126089	0.773177	0.771363	1.35042	0.044389	1.10717	0.819873	2044.14	27.3299	279.981	6.0642	580.545	11.8724
2017-10-06	WC1_09		329.289	51432	7164.95	11460.3	245.456	1269492	0.00356291	0.206801	0.018133	5.08937	22.0673	1.09158	0.138394	0.707454	0.86432	1.30079	0.0453159	1.09158	0.839172	2207.21	24.5553	285.7	6.09822	632.478	12.1735
2017-10-06	WC1_10		bd	44690.8	5906.45	9188.23	203.907	1123416	0.00334467	0.17648	0.0150636	4.50376	22.337	1.05619	0.129814	0.802238	0.800945	1.32632	0.0447688	1.05619	0.796331	2095.45	28.1924	282.325	5.83241	597.362	11.9086
2017-10-06	WC1_11		374.369	61133.6	9198.09	15111.3	454.765	1493108	0.00561252	0.252218	0.0335957	5.98584	21.7631	1.04829	0.148046	0.59723	0.937525	1.20648	0.0459494	1.04829	0.868883	2323.48	20.473	289.605	5.93471	671.586	11.7867
2018-05-02	WC1_01		bd	18480	1411	1109	27.4	555000	4.93694e-05	0.1561	0.000224137	4.54	24.0359	0.62794	0.0736755	1.39796	0.422443	1.53251	0.0416044	0.62794	0.409745	1032.59	28.2501	262.77	3.23291	357.797	9.20086
2018-05-02	WC1_02		bd	21140	1601	1380	16.7	624000	2.67628e-05	0.194	0.000136597	5.104	23.6691	0.567281	0.0738037	1.64184	0.429737	1.73708	0.0422492	0.567281	0.326571	1036.11	33.161	266.76	2.96411	362.99	10.548
2018-05-02	WC1_03		bd	16480	1289	1123	33.3	493000	6.75456e-05	0.158	0.000272209	4.03	24.1826	0.494251	0.075022	1.21843	0.427555	1.31486	0.0413521	0.494251	0.375897	1069.09	24.4873	261.208	2.52994	361.439	7.96588
2018-05-02	WC1_04		bd	23040	1936	2002	77	687000	0.000112082	0.282	0.000629898	5.62	23.9928	0.491009	0.0827807	1.12427	0.475504	1.22682	0.0416792	0.491009	0.40023	1264.05	21.9604	263.233	2.53243	394.984	7.99728
2018-05-02	WC1_05		bd	20050	1617	1580	36.4	601000	6.05657e-05	0.221	0.000299134	4.939	24.2209	0.632284	0.0813059	1.39402	0.462635	1.53071	0.0412867	0.632284	0.413066	1228.85	27.3668	260.803	3.2314	386.089	9.78498
2018-05-02	WC1_06		bd	22110	1650	1470	67	670000	0.0001	0.206	0.000551	5.51	24.1607	0.567036	0.0747014	2.11989	0.426113	2.19442	0.0413895	0.567036	0.258399	1060.48	42.6595	261.44	2.90494	360.413	13.2287
2018-05-02	WC1_07		bd	25760	2277	2430	75	778000	9.6401e-05	0.339	0.000616967	6.4	24.1498	0.493691	0.0865639	1.21843	0.494002	1.31465	0.0414082	0.493691	0.375531	1350.8	23.5106	261.556	2.53036	407.634	8.78953
2018-05-02	WC1_08		bd	21740	1830	1870	61	654000	9.32722e-05	0.261	0.000501804	5.38	24.1498	0.483396	0.0827166	1.4458	0.472046	1.52447	0.0414082	0.483396	0.317091	1262.54	28.2469	261.556	2.47761	392.601	9.87932
2018-05-02	WC1_09		bd	21520	1447	918	55	651700	8.43947e-05	0.127	0.000454803	5.389	24.3643	0.539362	0.0686099	1.27073	0.388096	1.38046	0.0410437	0.539362	0.390713	887.034	26.2609	259.299	2.74103	332.978	7.80785
2018-05-02	WC1_10		bd	21110	1772	1875	114	628000	0.000181529	0.26	0.000942134	5.19	23.8644	0.687623	0.0867563	1.63065	0.501022	1.76971	0.0419035	0.687623	0.388552	1355.09	31.4461	264.621	3.56452	412.394	11.9255
2018-05-02	WC1_11		bd	18130	1679	1970	18.8	523000	3.59465e-05	0.273	0.000155361	4.322	23.4307	0.644891	0.0941302	1.35578	0.553669	1.50134	0.0426791	0.644891	0.429542	1510.73	25.5971	269.418	3.40239	447.397	10.8073
2018-05-02	WC1_12		bd	17460	1315	1085	56	519000	0.0001079	0.15	0.000463106	4.292	24.0467	0.768069	0.0771381	1.65664	0.442098	1.82603	0.0415857	0.768069	0.420622	1124.76	33.0197	262.655	3.95244	371.731	11.305
2018-05-02	WC1_13		bd	24570	1738	1370	74	729000	0.000101509	0.19	0.000611794	6.027	24.0467	0.441194	0.0730343	1.40867	0.418579	1.47614	0.0415857	0.441194	0.298883	1014.9	28.5429	262.655	2.27065	355.034	8.80698
2018-05-02	WC1_14		bd	21030	1566	1300	69	629300	0.000109646	0.18	0.000570815	5.206	23.9767	0.594795	0.0758556	1.52153	0.436019	1.63365	0.0417072	0.594795	0.364089	1091.26	30.4776	263.406	3.06957	367.441	10.0235
2017-10-05	DuffBrown_01		1471.7	87630.4	25705.5	57663	5904.13	6624261	0.0237822	0.491659	0.569074	23.9286	67.99	1.36508	0.287383	0.653911	0.582536	1.51362	0.0147081	1.36508	0.901865	3403.51	20.3579	94.1237	2.55055	466.09	11.2522
2017-10-05	DuffBrown_01		1606.22	81869.6	31810.3	71576.9	2921.96	5017517	0.0156077	0.473797	0.239595	15.3511	51.5514	1.28889	0.374636	0.835576	1.00156	1.53604	0.0193981	1.28889	0.839098	3810.27	25.286	123.851	3.16135	704.6	15.4901
2017-10-05	DuffBrown_02		974.029	76170.4	21924.6	48569.7	5537.28	5862539	0.0252025	0.421693	0.533715	21.1771	68.7156	1.40856	0.282853	0.646492	0.567298	1.54984	0.0145527	1.40856	0.908845	3378.75	20.1642	93.1369	2.6044	456.265	11.3287
2017-10-05	DuffBrown_02		1005.19	85687.2	22888.3	48036.6	5579.84	7294607	0.020501	0.400538	0.457537	22.3178	71.6453	1.09468	0.260972	0.916799	0.502009	1.42788	0.0139576	1.09468	0.766646	3252.58	28.8732	89.3546	1.9425	413.061	9.64553
2017-10-05	DuffBrown_03		1174.34	77978.1	23384.6	53190.2	3958.86	5697560	0.0185402	0.444373	0.381578	20.5811	63.3525	2.15417	0.294689	1.46087	0.641072	2.6028	0.0157847	2.15417	0.827634	3442.53	45.3492	100.96	4.31437	502.97	20.441
2017-10-05	DuffBrown_03		1353.58	86753.3	29957.2	66602.2	4992.05	6037677	0.0221597	0.468825	0.409339	18.4722	58.8484	1.18992	0.331213	0.823282	0.775674	1.44697	0.0169928	1.18992	0.822358	3622.71	25.23	108.622	2.56288	583.013	12.7557
2017-10-05	DuffBrown_04		1374.48	84680	23179.1	51331	6336.45	6626879	0.0255135	0.457706	0.610744	23.9381	69.897	1.38175	0.266347	0.68841	0.525164	1.54374	0.0143068	1.38175	0.895065	3284.64	21.6264	91.5738	2.51226	428.595	10.7378
2017-10-05	DuffBrown_04		1234.22	62387.2	23153.6	52555.1	4278.07	3936279	0.0291284	0.353182	0.350794	12.043	53.8831	1.42954	0.356086	1.25636	0.91077	1.90316	0.0185587	1.42954	0.75114	3733.24	38.2134	118.54	3.35732	657.467	18.2569
2017-10-05	DuffBrown_05		1158.02	75268.6	23181.5	52859.6	4097.01	5138636	0.0212742	0.435048	0.394894	18.5621	60.0511	1.64393	0.300964	1.04016	0.690716	1.94536	0.0166525	1.64393	0.845049	3475.19	32.2123	106.465	3.47072	533.231	16.0125
2017-10-05	DuffBrown_05		972.995	89226.6	23680.3	50182.2	7215.87	7438177	0.0260002	0.417103	0.591689	22.7571	68.8747	1.0879	0.259137	0.632164	0.518532	1.25823	0.0145191	1.0879	0.864622	3241.47	19.9265	92.9233	2.007	424.17	8.68787
2017-10-05	DuffBrown_06		1415.29	63345.8	24509.5	57231.6	3849.16	3534500	0.0290584	0.417157	0.371005	12.7676	49.2082	1.52356	0.380247	0.79054	1.06496	1.71644	0.0203218	1.52356	0.887624	3832.75	23.8883	129.689	3.91111	736.266	17.8195
2017-10-05	DuffBrown_06		912.642	88812.1	23803.8	50527.6	6518.1	7341165	0.0237964	0.417242	0.534473	22.4603	69.0592	1.08049	0.263495	0.753059	0.525843	1.31703	0.0144803	1.08049	0.820403	3267.72	23.6885	92.6768	1.9881	429.047	9.17567
2017-10-05	DuffBrown_07		917.951	70648.3	20197	45104.6	4511.72	5212620	0.0230951	0.390886	0.434866	18.8294	65.0282	1.41963	0.279311	0.620608	0.591961	1.54935	0.015378	1.41963	0.916271	3359.08	19.3856	98.3782	2.7714	472.119	11.6327
2017-10-05	DuffBrown_07		1165.11	88857.3	24526.2	51916	7108.58	7406410	0.0257235	0.422756	0.582891	22.6599	68.9939	1.0913	0.269414	0.857555	0.538165	1.38793	0.014494	1.0913	0.786283	3302.62	26.9027	92.7639	2.00986	437.214	9.81385
2017-10-05	DuffBrown_08		1033.3	81656.3	21249.6	45960.1	4330.75	6507372	0.0177578	0.428022	0.417423	23.5064	70.1726	1.368	0.252475	0.728118	0.495857	1.5497	0.0142506	1.368	0.88275	3200.35	23.0258	91.2168	2.47764	408.894	10.3789
2017-10-05	DuffBrown_08		1039.4	88146.4	25445.4	53458.5	7543.83	7067770	0.0286065	0.427234	0.618581	21.6238	66.4132	1.18276	0.278643	0.728688	0.57823	1.38921	0.0150572	1.18276	0.85139	3355.35	22.7681	96.3417	2.26164	463.323	10.2839
2017-10-05	DuffBrown_09		925.07	73105.8	20093.2	44161.1	4973.28	5661308	0.0234401	0.39494	0.479354	20.4502	67.5292	1.4319	0.269242	0.787941	0.549487	1.63438	0.0148084	1.4319	0.876114	3301.62	24.7207	94.7613	2.69337	444.661	11.7025
2017-10-05	DuffBrown_09		757.012	73558.3	22762	48032.9	4128.38	5661976	0.0195419	0.369186	0.33852	17.3228	61.7296	1.16526	0.29745	0.838466	0.664089	1.43557	0.0161997	1.16526	0.811706	3456.99	26.0006	103.593	2.39451	517.112	11.568
2017-10-05	DuffBrown_10		960.07	73691.4	20342	44874.1	6324.56	5990200	0.0281723	0.399389	0.609598	21.6382	70.6606	1.36424	0.269885	0.60354	0.52639	1.49178	0.0141521	1.36424	0.914504	3305.36	18.9299	90.5911	2.454	429.411	10.394
2017-10-05	DuffBrown_10		1304.56	82781	31047.7	67057.6	3871.33	5498330	0.0188705	0.46262	0.317442	16.8221	52.9915	1.27984	0.363418	0.850216	0.945162	1.53651	0.018871	1.27984	0.832953	3764.2	25.807	120.516	3.05545	675.58	15.0495
2017-10-05	DuffBrown_11		993.028	79058.1	21482.1	46628.9	6537.57	6312619	0.0276338	0.423143	0.630129	22.8029	69.2231	1.34145	0.265832	0.630991	0.529251	1.48244	0.0144461	1.34145	0.904891	3281.6	19.8272	92.459	2.46241	431.312	10.3658
2017-10-05	DuffBrown_11		1118.11	80383.8	29204.1	64177.2	4409.03	5284502	0.0223611	0.444407	0.361532	16.1679	52.9365	1.62273	0.35234	1.27905	0.917304	2.0662	0.0188906	1.62273	0.785366	3717.15	38.9454	120.641	3.87775	660.933	19.8791
2017-10-05	DuffBrown_12		836.415	70851.1	19243.2	41724.4	4738.84	5453824	0.0231848	0.379007	0.456757	19.7007	66.8719	1.46287	0.266465	0.801513	0.549166	1.66806	0.014954	1.46287	0.876991	3285.34	25.1781	95.6858	2.77825	444.45	11.9377
2017-10-05	DuffBrown_12		1222.49	73422.7	28504.5	62082.2	3388.33	4596859	0.0197551	0.419457	0.277837	14.0641	50.7641	1.3461	0.373925	1.00471	1.01516	1.67971	0.019699	1.3461	0.801389	3807.4	30.4099	125.753	3.35185	711.476	17.04
2017-10-05	DuffBrown_13		1041.18	74911	23195.7	52137.4	5833.02	5369306	0.0289873	0.431984	0.562221	19.3954	60.8458	1.40215	0.304997	0.675053	0.69083	1.55619	0.016435	1.40215	0.901016	3495.79	20.8742	105.086	2.92237	533.299	12.8306
2017-10-05	DuffBrown_13		880.933	73097.9	21701.7	46317.5	4303.92	5604870	0.0205804	0.36091	0.352913	17.1481	61.0732	1.68883	0.297284	1.53978	0.670851	2.28541	0.0163738	1.68883	0.738963	3456.13	47.7512	104.697	3.50681	521.23	18.4653
2017-10-05	DuffBrown_14		1008.84	59813.1	18196.2	40801	3936.39	4267177	0.0246145	0.341605	0.379412	15.4142	60.6054	1.37025	0.30049	0.733899	0.683321	1.55442	0.0165002	1.37025	0.881524	3472.75	22.7318	105.499	2.86705	528.78	12.7338
2017-10-05	DuffBrown_14		589.577	69597.9	19644.5	40284.2	5566.62	5805855	0.0256968	0.331266	0.456453	17.763	66.4778	1.05559	0.272445	0.622973	0.564818	1.22571	0.0150426	1.05559	0.861206	3320.15	19.5172	96.2489	2.01657	454.657	8.94493
2017-10-05	DuffBrown_15		839.514	67382.2	19080.7	42158.3	4342.08	5222228	0.0221858	0.369814	0.418515	18.8641	66.117	1.44136	0.277085	0.802493	0.577572	1.6497	0.0151247	1.44136	0.873709	3346.58	25.0908	96.7701	2.76817	462.9	12.1919
2017-10-05	DuffBrown_15		696.417	76326	20035.1	40394.8	6874.94	6726392	0.0273931	0.349755	0.563733	20.5794	69.7364	1.07631	0.252912	0.651572	0.499823	1.25817	0.0143397	1.07631	0.855457	3203.09	20.6007	91.7832	1.96144	411.582	8.47929
2017-10-05	DuffBrown_16		802.76	66855.1	19390.1	42404.5	3497.5	5018299	0.0185966	0.369896	0.33711	18.1275	63.8658	1.58126	0.27981	0.931751	0.60381	1.83536	0.0156578	1.58126	0.861554	3361.87	29.0985	100.155	3.14217	479.649	13.9362
2017-10-05	DuffBrown_16		745.488	81245.4	21613.5	44011	8043.73	7057919	0.0305447	0.375622	0.659571	21.5937	69.1794	1.11754	0.259012	0.586644	0.516	1.26216	0.0144552	1.11754	0.885419	3240.71	18.4927	92.5169	2.05273	422.476	8.6869
2017-10-06	DuffBrown_01		813.782	53059.7	14623.2	33100.5	6153	3808132	0.029774	0.297502	0.454551	15.2667	63.2283	1.08548	0.270528	0.64826	0.589666	1.26432	0.0158157	1.08548	0.858548	3309.09	20.3267	101.157	2.17857	470.654	9.47958
2017-10-06	DuffBrown_02		755.11	59031.2	15574.3	34441.3	7162.51	4417107	0.0298806	0.321894	0.529129	17.7081	67.3775	1.11447	0.256247	0.686322	0.524144	1.30885	0.0148418	1.11447	0.85149	3223.78	21.6637	94.973	2.10103	427.916	9.09968
2017-10-06	DuffBrown_03		805.096	53189.4	16550.5	38211.9	6474.02	3620892	0.0329473	0.318661	0.478267	14.5161	59.9299	1.11578	0.306164	1.05325	0.704072	1.53437	0.0166862	1.11578	0.727189	3501.69	32.5549	106.678	2.36056	541.22	12.7932
2017-10-06	DuffBrown_04		846.74	59825.2	17242.8	39167.7	6634.03	4277829	0.028577	0.343115	0.490088	17.1497	63.444	1.04856	0.286139	0.652319	0.621574	1.23491	0.0157619	1.04856	0.849101	3396.75	20.3185	100.816	2.09744	490.834	9.56763
2017-10-06	DuffBrown_05		978.78	73424.9	19886.5	44606.3	6525.89	5712262	0.021052	0.407118	0.482099	22.9004	68.886	1.14613	0.265146	0.676251	0.530469	1.33076	0.0145167	1.14613	0.861258	3277.55	21.2561	92.9082	2.11407	432.121	9.32396
2017-10-06	DuffBrown_06		1054.02	58790.9	19838.1	46368.7	4354.26	3822398	0.0209914	0.368979	0.32167	15.3239	57.0937	1.19798	0.332479	0.908286	0.802569	1.50338	0.0175151	1.19798	0.79686	3628.55	27.8238	111.932	2.65815	598.277	13.5029
2017-10-06	DuffBrown_07		800.671	59160.6	16016.3	35867.3	8068.44	4443832	0.0334575	0.32779	0.596055	17.8153	66.509	1.23164	0.266325	1.10015	0.55187	1.65144	0.0150356	1.23164	0.745794	3284.51	34.5616	96.204	2.35174	446.221	11.8568
2017-10-06	DuffBrown_08		1183.29	65842.8	18855.8	42357.5	8225.65	4840534	0.031314	0.375056	0.607668	19.4056	65.7317	1.15449	0.281675	0.689311	0.590581	1.34462	0.0152134	1.15449	0.858602	3372.24	21.5103	97.3331	2.23014	471.238	10.0884
2017-10-06	DuffBrown_09		1334.84	65212.1	24239.9	57958	4424.11	3785204	0.0215377	0.435138	0.32683	15.1748	52.0465	1.21202	0.369356	1.00768	0.978047	1.57621	0.0192136	1.21202	0.76895	3788.78	30.5372	122.684	2.94512	692.603	15.7048
2017-10-06	DuffBrown_10		977.708	73420	19666	43722	5587.79	5748046	0.0179136	0.403842	0.412797	23.0438	69.8125	1.41569	0.269666	1.41533	0.532352	2.00183	0.0143241	1.41569	0.707197	3304.08	44.3958	91.6839	2.57703	433.37	14.0257
2017-10-06	DuffBrown_11		1211.04	65716.9	22586.6	52877.6	4489.38	4113400	0.0201116	0.416751	0.331652	16.4906	55.6806	1.27555	0.33643	0.886398	0.832715	1.5533	0.0179596	1.27555	0.821189	3646.63	27.1194	114.748	2.90078	615.117	14.2321
2017-10-06	DuffBrown_12		1008.02	68364.6	20788.7	47866.8	4764.28	4661560	0.0188334	0.404468	0.35196	18.6881	61.7308	1.61035	0.301496	1.02597	0.67311	1.90941	0.0161994	1.61035	0.843375	3477.93	31.7665	103.591	3.30883	522.601	15.4812
2018-05-02	DuffBrown_01		857.106	33877.7	9412.19	22079.8	2837.84	2753606	0.06621	0.56608	1.61091	24.3303	63.138	1.15119	0.276425	0.832911	0.603381	1.42091	0.0158383	1.15119	0.810179	3342.85	26.0492	101.3	2.31367	479.377	10.8011
2018-05-02	DuffBrown_02		386.04	41086.9	11765.8	27326.5	3970.66	3305224	0.0771792	0.694325	2.25397	29.2043	62.4989	1.13452	0.282623	0.821507	0.62322	1.40072	0.0160003	1.13452	0.809956	3377.48	25.6254	102.328	2.30312	491.864	10.863
2018-05-02	DuffBrown_03		920.632	39343.3	11007.9	25908.4	4666.58	3196433	0.0937933	0.660383	2.64901	28.2431	63.5298	1.16083	0.276947	0.635895	0.600794	1.32359	0.0157407	1.16083	0.877031	3345.8	19.8831	100.68	2.31888	477.737	10.0382
2018-05-02	DuffBrown_04		420.14	32257.4	10171.4	24599.6	1894.66	2459209	0.0494966	0.580443	1.07552	21.7291	59.1366	1.20133	0.310305	0.998452	0.723167	1.56208	0.01691	1.20133	0.769057	3522.44	30.8152	108.097	2.57504	552.535	13.2264
2018-05-02	DuffBrown_05		bd	36780.8	10210.8	23348.7	5254.73	3033109	0.111301	0.609123	2.98288	26.8	62.913	1.24402	0.276823	0.77876	0.606411	1.46767	0.015895	1.24402	0.847617	3345.1	24.3515	101.66	2.50901	481.294	11.1893
2018-05-02	DuffBrown_06		bd	37093.6	10341.5	24176.1	4695.69	2999514	0.100574	0.620129	2.66554	26.5031	63.1986	1.22303	0.27977	0.744953	0.610099	1.43205	0.0158231	1.22303	0.854043	3361.65	23.2652	101.204	2.45571	483.622	10.9602
2018-05-02	DuffBrown_07		bd	31605.1	8752.94	20414.4	3732.14	2616951	0.0916221	0.526268	2.11857	23.1229	64.8318	1.18972	0.278984	0.840846	0.593057	1.45686	0.0154245	1.18972	0.816629	3357.25	26.2687	98.6738	2.32958	472.818	10.9547
2018-05-02	DuffBrown_08		bd	37941.1	10478.4	24490.4	4669.86	3086820	0.0971921	0.631375	2.65087	27.2746	63.1576	1.1384	0.274138	0.736049	0.598203	1.35562	0.0158334	1.1384	0.839759	3329.85	23.0427	101.269	2.28726	476.093	10.2523
2018-05-02	DuffBrown_09		1100.21	39304.6	10503.2	24248.5	3286.32	3339041	0.0632305	0.641303	1.8655	29.5031	65.5037	1.12827	0.266979	0.824588	0.561716	1.39748	0.0152663	1.12827	0.807363	3288.37	25.8969	97.6694	2.18696	452.643	10.1565
2018-05-02	DuffBrown_10		1246.06	37449.2	10231.1	23634.8	2498.58	3084942	0.0520337	0.617565	1.41833	27.258	64.1632	1.15948	0.272625	0.722515	0.585579	1.36617	0.0155853	1.15948	0.848708	3321.19	22.634	99.6942	2.29367	468.04	10.1948
2018-05-02	DuffBrown_11		1220.42	32115	9671.26	22707.2	2153.01	2506384	0.0551871	0.558492	1.22217	22.1459	61.0518	1.13925	0.299796	0.79162	0.676758	1.38728	0.0163795	1.13925	0.821209	3469.17	24.5261	104.734	2.36664	524.813	11.3075
2018-05-02	DuffBrown_12		556.924	29690.7	9474.21	22174	2354.56	2280394	0.0663344	0.531174	1.33658	20.1491	58.65	1.59274	0.320717	1.02748	0.753634	1.8954	0.0170503	1.59274	0.840319	3573.28	31.5968	108.987	3.44166	570.331	16.4085
2018-05-02	DuffBrown_13		421.445	31445.7	10846.1	26054.1	2587.22	2269367	0.0732433	0.591853	1.46865	20.0517	53.3022	1.93461	0.346203	1.22151	0.895142	2.28797	0.018761	1.93461	0.845559	3690.37	37.2606	119.82	4.59167	649.128	21.7125
2018-05-02	DuffBrown_14		509.207	27143.8	10953.7	27302.2	1681.19	1623710	0.0665192	0.56634	0.954337	14.3468	46.1648	1.76867	0.398778	1.08701	1.19049	2.076	0.0216615	1.76867	0.85196	3904.48	32.6966	138.148	4.83296	796.187	22.6578
2018-05-02	CC1-537_01		bd	5150	2740	6280	2330	361000	#DIV/0!	0.873	0.0192273	2.979	56.0251	3.40901	0.536055	2.91403	1.31866	4.48475	0.0178492	3.40901	0.760135	4343.55	42.7107	114.048	7.70285	853.927	50.5179
2018-05-02	CC1-537_02		bd	1950	530	1060	1660	218000	0.00645429	0.148	0.0137064	1.8	89.9226	6.72567	0.298806	8.16982	0.457959	10.5821	0.0111207	6.72567	0.635571	3464.04	126.606	71.2928	9.52995	382.837	65.3523
2018-05-02	CC1-537_03		9218.59	203000	148000	374000	32700	104000	0.00761468	52	0.270404	0.86	0.408427	2.86957	0.749579	0.716544	252.935	2.95768	2.44842	2.86957	0.97021	4828.82	10.2488	7980.12	257.472	5622.26	58.1309
2018-05-02	CC1-537_04		bd	2770	890	1860	3950	323000	0.314423	0.259	0.0326517	2.67	91.9312	3.48513	0.302012	8.18938	0.452759	8.90011	0.0108777	3.48513	0.391582	3480.57	126.757	69.7435	4.83329	379.21	54.8217
2018-05-02	CC1-537_05		bd	3480	307	445	1309	661000	0.0122291	0.062	0.0107928	5.45	150.928	1.63429	0.0891288	6.13552	0.0813869	6.34944	0.00662568	1.63429	0.257391	1406.93	117.475	42.571	1.38673	79.448	9.65832
2018-05-02	CC1-537_06		bd	2991	199	102	1727	604000	0.00198033	0.0141	0.0142535	4.985	161.888	1.15214	0.0673275	4.78808	0.0573171	4.92475	0.00617712	1.15214	0.233948	847.92	99.5621	39.6978	0.91187	56.592	5.40712
2018-05-02	CC1-537_07		bd	3590	191	114	2120	730000	0.00285927	0.0159	0.0175118	6.03	161.643	1.15045	0.0550803	5.20452	0.0469618	5.33015	0.00618646	1.15045	0.215838	415.484	116.297	39.7576	0.911903	46.5984	4.84369
2018-05-02	CC1-537_08		bd	684	487	1230	206	950	0.00290411	0.171	0.00171305	0.0079	0.835999	7.0341	0.740602	3.32782	122.091	7.78157	1.19617	7.0341	0.903943	4811.58	47.6363	5071.5	475.941	4886.96	145.761
2018-05-02	VM1-255_01		bd	4980	2170	5470	15400	23300	0.660944	0.763	0.126901	0.192	3.66465	2.57627	0.437308	1.68863	16.446	3.08036	0.272877	2.57627	0.836353	4042.6	25.181	1555.39	70.8161	2903.09	57.3205
2018-05-02	VM1-255_02		bd	6770	2920	7630	13100	24100	0.543568	1.064	0.107627	0.198	2.816	4.34671	0.474498	2.15345	23.2225	4.8509	0.355114	4.34671	0.896063	4163.87	31.8832	1958.97	145.211	3236.31	90.3059
2018-05-02	VM1-255_03		2453.09	73000	42000	111000	8600	17700	0.485876	15.5	0.0709379	0.146	0.274379	17.9498	0.571322	1.0277	286.969	17.9792	3.64459	17.9498	0.998365	4436.7	14.9877	9899.78	1599.93	5749.97	310.972
2018-05-02	VM1-255_04		bd	684	461	1200	1650	1860	0.887097	0.167	0.0135726	0.0153	1.0491	8.8258	0.671992	3.61301	88.2784	9.53669	0.953201	8.8258	0.925457	4671.96	52.0648	4315.68	532.687	4560.86	175.432
2018-05-02	VM1-255_05		bd	1190	803	2020	6500	8500	0.764706	0.282	0.0535294	0.07	2.27676	17.0224	0.672634	2.20241	40.7161	17.1643	0.43922	17.0224	0.991734	4673.33	31.7354	2347.15	637.212	3788.28	293.42
2018-05-02	VM1-255_06		bd	1430	933	2330	4700	6560	0.716463	0.324	0.038689	0.054	3.66465	4.45654	0.674557	2.61479	25.3683	5.167	0.272877	4.45654	0.862501	4677.45	37.67	1555.39	122.014	3322.5	96.2417
2018-05-02	VM1-255_11		bd	1900	580	1200	1390	262600	0.00529322	0.167	0.0114545	2.164	109.192	6.12571	0.314195	10.2163	0.396566	11.9121	0.00915821	6.12571	0.514244	3541.65	157.437	58.7689	7.16333	339.155	66.4675
2018-05-02	VM1-255_12		bd	1750	239	500	813	293500	0.00277002	0.07	0.00670344	2.42	133.76	6.87791	0.112212	9.15652	0.115617	11.452	0.00747609	6.87791	0.600588	1835.55	165.864	48.0147	6.57692	111.091	23.82
2018-05-02	VM1-255_13		bd	1500	234	412	1593	264000	0.00603409	0.0573	0.013094	2.17	142.109	1.80395	0.155174	6.42445	0.150489	6.67291	0.00703687	1.80395	0.270339	2403.74	109.2	45.2037	1.62499	142.343	17.5725
2018-05-02	VM1-255_14		bd	3710	1830	4020	1910	293700	0.00650323	0.56	0.0157508	2.422	64.269	2.6502	0.467445	3.12666	1.00239	4.09873	0.0155596	2.6502	0.646591	4141.69	46.352	99.5313	5.23292	705.021	40.8351
2018-05-02	VM1-255_15		bd	3940	1920	5100	2090	366500	0.00570259	0.71	0.0172332	3.022	73.7985	9.31249	0.429613	7.47942	0.802299	11.9442	0.0135504	9.31249	0.779666	4016.11	111.713	86.765	16.0317	598.124	102.612
2018-05-02	VM1-255_18		bd	2800	890	2080	1890	327000	0.00577982	0.29	0.0156055	2.7	96.4904	3.8375	0.320607	4.32897	0.457925	5.78501	0.0103637	3.8375	0.663351	3572.75	66.5642	66.465	5.07298	382.814	36.2451
2018-05-02	VM1-255_19		bd	1910	382	930	1660	311700	0.00532563	0.13	0.0136975	2.572	130.977	3.06651	0.193647	6.64136	0.203762	7.31513	0.00763495	3.06651	0.4192	2773.38	108.913	49.0311	2.99498	188.304	24.8394
2018-05-02	VM1-255_07		1249.06	26800	18600	47400	1240	831	1.49218	6.6	0.0102214	0.00685	0.0201902	12.2658	0.713671	0.672171	4871.52	12.2842	49.5291	12.2658	0.998502	4758.49	9.64591	25286.4	1389.09	8621.99	223.023
2018-05-02	VM1-255_08		bd	6500	4090	10900	6200	7300	0.849315	1.53	0.050874	0.0599	0.753577	14.7901	0.653397	1.64785	119.497	14.8816	1.32701	14.7901	0.99385	4631.48	23.7935	5444.53	1004.86	4865.33	262.614
2018-05-02	VM1-255_09		9726.69	214000	158000	392000	6820	106000	0.0643396	54.7	0.0566189	0.88	0.26036	9.12628	0.756953	0.579145	400.683	9.14464	3.84084	9.12628	0.997993	4842.82	8.2782	10166.6	871.862	6087.9	170.156
2018-05-02	VM1-255_10		1813.34	40600	30500	76000	5280	46000	0.114783	10.6	0.0436174	0.38	0.849269	5.16261	0.759197	0.711901	123.201	5.21146	1.17748	5.16261	0.990626	4847.05	10.1738	5016.4	350.24	4896.08	99.9007
2018-05-02	VM1-255_16		5204.82	119000	86000	227000	51000	92000	0.554348	31.6	0.421304	0.76	0.486399	2.96131	0.730086	0.608565	206.865	3.02319	2.05592	2.96131	0.97953	4791.1	8.71971	7201.17	251.874	5418.99	59.3309
2018-05-02	VM1-255_17		14643.9	320000	238000	600000	26500	147000	0.180272	83	0.219932	1.22	0.416373	6.61781	0.763045	0.804498	252.565	6.66653	2.40169	6.61781	0.992692	4854.27	11.4933	7892.17	575.892	5620.78	126.615
2017-06-29	VM1:442_B_09	Chip B	bd	247.369	202.485	551.495	85.5934	1067.18	1.98953	0.00218437	0.00517525	0.00260124	3.18797	8.48398	0.806808	6.74559	34.8788	10.8389	0.313679	8.48398	0.782737	4933.8	192.044	1758.79	256.03	3635.22	194.17
2017-06-29	VM1:442_C_11	Chip C outlier	bd	9081.68	6147.71	14620.5	2890.8	13312.6	5.38647	0.0651154	0.174787	0.0324493	1.95255	6.88943	0.679658	4.57734	47.9726	8.27142	0.51215	6.88943	0.83292	4688.3	131.817	2665.8	294.03	3951.12	152.496
2017-06-29	VM1:442_C_12	Chip C	bd	150.441	123.386	279.117	81.8967	1938.41	1.04802	0.00120621	0.00495174	0.00472485	11.8533	7.25062	0.915106	7.49959	10.6399	10.4315	0.0843644	7.25062	0.695072	5112.39	211.856	522.121	72.3217	2492.19	177.231
2017-06-29	VM1:442_C_14	Chip C	bd	196.603	73.6733	161.489	1270.03	11508.2	2.7375	0.000941865	0.0767899	0.0280511	50.514	6.88064	0.394747	10.7299	1.07699	12.7466	0.0197965	6.88064	0.539804	3889.19	323.064	126.37	17.1978	742.165	126.064
2017-06-29	VM1:442_C_13	Chip C	bd	236.942	74.5353	167.917	4811.56	17329	6.88747	0.00104577	0.290922	0.0422394	60.6794	5.32823	0.322924	6.09468	0.733439	8.09538	0.0164801	5.32823	0.658182	3583.81	187.283	105.371	11.128	558.57	67.2798
2017-10-05	VM1-442_04	Chip D	bd	3140.48	2658.73	5999.88	26.162	848.482	0.822737	0.033925	0.00252164	0.00306494	0.121807	9.67082	0.83272	1.19815	942.18	9.74476	8.20974	9.67082	0.992412	4978.76	34.0427	14312.7	1025.4	6954.62	180.622
2017-10-05	VM1-442_06	Chip D	bd	1179.79	931.442	2231.36	49.6914	18351.5	0.072251	0.0124859	0.00478955	0.0662905	13.6782	2.45546	0.77895	2.09905	7.84851	3.23037	0.0731092	2.45546	0.760117	4883.73	59.8945	454.86	21.532	2213.79	56.5813
2017-10-05	VM1-442_09	Chip D	bd	416.937	287.862	722.669	79.8386	9833.56	0.216638	0.00410428	0.00769531	0.0355215	17.5722	6.54385	0.685898	4.4746	5.37946	7.92742	0.056908	6.54385	0.82547	4701.45	128.776	356.794	45.2681	1881.59	127.413
2017-10-05	VM1-442_08	Chip D	bd	338.999	229.597	464.408	11.1668	7021.97	0.0424328	0.00297011	0.00107632	0.0253653	18.1946	4.88904	0.689359	4.93901	5.22168	6.94957	0.0549615	4.88904	0.703502	4708.7	142.092	344.911	32.7559	1856.16	112.032
2017-10-05	VM1-442_10	Chip D	bd	204.113	131.429	288.974	46.6611	4518.67	0.275535	0.00179562	0.00449747	0.0163227	18.9489	4.78824	0.661362	5.14946	4.81017	7.03166	0.0527734	4.78824	0.680955	4648.97	148.579	331.527	30.872	1786.68	111.829
2017-10-05	VM1-442_01	Chip D	bd	264.591	185.369	431.074	34.0198	7280.07	0.124689	0.00253316	0.00327902	0.0262976	22.744	5.78687	0.703135	5.41126	4.26067	7.92273	0.0439676	5.78687	0.730413	4737.14	155.466	277.379	31.3459	1685.8	122.6
2017-10-05	VM1-442_15	Chip E	bd	185.874	99.9498	264.451	-0.308642	163.382	-0.0504061	0.00158216	-2.97487e-05	0.000590181	0.864205	10.3093	0.81525	11.8673	130.011	15.7199	1.15713	10.3093	0.655813	4948.61	337.632	4955.87	676.246	4950.28	275.728
2017-10-05	VM1-442_13	Chip E	bd	177.62	91.261	233.061	8.92213	198.767	1.19772	0.00144319	0.000859967	0.000718001	1.03617	7.33083	0.692009	10.7951	92.0425	13.0489	0.965096	7.33083	0.561796	4714.21	310.484	4354.82	448.231	4602.79	233.194
2017-10-05	VM1-442_55	Chip L	bd	2221.95	1833.16	4035.7	286.981	18934.3	0.404424	0.0232628	0.0276609	0.0683958	8.36609	2.86999	0.794509	1.38709	13.0883	3.18761	0.11953	2.86999	0.900358	4911.92	39.5286	727.859	39.386	2686.04	58.4244
2017-10-05	VM1-442_60	Chip M	bd	736.313	598.911	1373.44	9.53985	269.232	0.945469	0.00778799	0.000919506	0.00097254	0.295899	8.08749	0.809367	2.55075	376.971	8.4802	3.37954	8.08749	0.953691	4938.31	72.6039	9520.99	758.228	6026.11	158.686
2017-10-05	VM1-442_57	Chip M	bd	309.683	205.28	482.145	19.3635	7240.02	0.0713637	0.0028669	0.00186637	0.0261529	21.0814	4.36746	0.651832	4.92461	4.26131	6.58229	0.0474352	4.36746	0.663517	4628.02	142.238	298.756	25.4503	1685.92	102.873
2017-06-29	VM1:442_A_01	Chip A	5585.03	118474	85889.4	202260	2987.98	17434.1	4.25136	0.887022	0.180663	0.0424954	0.144311	4.55453	0.708391	0.521866	676.518	4.58433	6.92948	4.55453	0.993499	4747.83	14.9856	13347.9	493.752	6618.71	88.9474
2017-06-29	VM1:442_A_02	Chip A	2744.38	59056.9	61485.6	104080	4238.38	30616.2	3.43398	0.489999	0.256266	0.0746266	0.383286	4.92679	0.744742	0.853725	267.787	5.00021	2.60902	4.92679	0.985316	4819.56	24.4323	8273.56	443.581	5679.97	96.4367
2017-06-29	VM1:442_A_03	Chip A	bd	690.238	872.437	646.691	9078.5	10476.7	21.495	0.00481958	0.548915	0.0255369	5.34059	10.6308	0.541335	6.04702	13.9696	12.2303	0.187245	10.6308	0.869218	4357.91	177.123	1106.43	212.619	2747.65	208.766
2017-06-29	VM1:442_A_04	Chip A	1044.87	22446.6	16528.5	39341.6	7858.83	24422	7.98225	0.170842	0.47517	0.0595283	1.53441	8.3361	0.758934	4.92417	68.1663	9.68184	0.651717	8.3361	0.861003	4846.56	140.746	3234.91	410.702	4301.68	177.343
2017-06-29	VM1:442_B_10	Chip B	bd	219.366	145.363	409.228	106.482	564.125	4.68217	0.00168833	0.00643822	0.00137505	2.00365	8.18929	0.808897	8.34091	55.6388	11.6891	0.499089	8.18929	0.700592	4937.48	237.423	2609.88	342.267	4098.79	209.914
2017-06-29	VM1:442_B_08	Chip B	699.311	20029	14866.6	35326.9	5800.11	45619	3.15383	0.153186	0.350693	0.111196	2.07232	5.40223	0.715242	2.08957	47.5666	5.79227	0.482551	5.40223	0.932662	4761.65	59.9632	2538.37	222.807	3942.67	109.126
2017-06-29	VM1:442_B_06	Chip B	bd	2930.75	3145.45	5168.95	1855.97	14930.6	3.08349	0.0245305	0.112218	0.0363931	2.35868	8.30836	0.753555	3.44878	44.0303	8.99572	0.423966	8.30836	0.923591	4836.39	98.6218	2278.46	311.291	3865.9	164.543
2017-06-29	VM1:442_B_05	Chip B	355.621	10151.7	5480.37	18278.6	1465.59	25602.6	1.41996	0.0739738	0.0886139	0.062406	2.40415	5.82312	0.729524	1.83493	41.82	6.10538	0.415947	5.82312	0.953768	4790	52.5856	2242.05	216.855	3814.8	114.397
2017-06-29	VM1:442_B_07	Chip B	557.155	16975.1	13373.6	28096.5	7600.81	53554.7	3.52055	0.127494	0.459569	0.130539	2.64593	6.82185	0.724314	3.36945	37.7272	7.6086	0.377939	6.82185	0.896597	4779.72	96.6087	2066.65	236.832	3712.79	140.359
2017-10-05	VM1-442_20	Chip H	bd	4530.63	3857.8	7885.09	1835.63	54322.8	0.901645	0.0467899	0.176928	0.196228	12.0096	5.80805	0.674401	4.38571	7.73921	7.2779	0.0832669	5.80805	0.798038	4677.12	126.368	515.593	57.3038	2201.17	123.111
2017-10-05	VM1-442_23	Chip H	bd	156.305	60.241	146.341	71.9992	893.121	2.15105	0.00104338	0.0069397	0.00322619	4.53758	7.27772	0.408166	8.89686	12.3971	11.4943	0.220382	7.27772	0.633158	3939.44	267.027	1283.89	167.254	2634.95	195.838
2017-10-05	VM1-442_32	Chip I	bd	291.311	185.309	484.374	319.231	2763.75	3.08204	0.00276307	0.0307693	0.00998342	2.00792	34.0153	0.111865	86.8029	7.6781	93.2297	0.498027	34.0153	0.364854	1829.94	3146.9	2605.31	1314.4	2194.04	989.449
2017-10-05	VM1-442_37	Chip J	bd	138.525	67.4848	208.204	102.677	1024.94	2.67305	0.00119096	0.00989658	0.00370235	6.24718	7.20182	0.505817	8.64904	11.1587	11.2549	0.160072	7.20182	0.639885	4258.25	254.735	957.178	126.865	2536.48	190.682
2017-10-05	VM1-442_38	low U	305.507	8211.13	6894.8	15598.7	24.6914	9.9696	66.0847	0.0882826	0.0023799	3.60129e-05	0.00409608	58.6697	0.822496	1.57895	27674	58.6909	244.136	58.6697	0.999638	4961.2	44.897	35467	4990.07	10385.6	788.41
2017-10-05	VM1-442_45	low U	bd	3099.17	2592.15	5877.21	28.0247	26.4741	28.2458	0.033262	0.00270119	9.56316e-05	0.0111954	12.4154	0.835553	1.43264	10285.9	12.4978	89.3227	12.4154	0.993408	4983.58	40.6965	29030.7	1415.54	9380.74	226.521
2017-10-05	VM1-442_52	low U	bd	507.113	416.164	914.465	-0.308642	0.766382	-10.7459	0.00528391	-2.97487e-05	2.76838e-06	-0.00215011	9.42953	0.819729	3.34365	-52543.2	10.0048	-465.093	9.42953	0.942501	4956.41	95.0961	#VALUE!	#VALUE!	#VALUE!	#VALUE!
2017-10-05	VM1-442_58	low U	bd	1129.88	1001.29	2238.73	16.358	9.83165	44.3954	0.0125644	0.00157668	3.55146e-05	-0.00237685	22.0863	0.848489	1.89077	-49198.4	22.1671	-420.726	22.0863	0.996356	5005.39	53.659	#VALUE!	#VALUE!	#VALUE!	#VALUE!
2017-10-05	VM1-442_59	low U	bd	4020.22	3454.17	7603.64	32.2672	25.7408	33.4482	0.0433526	0.0031101	9.29825e-05	0.00496245	11.3198	0.832739	1.18465	23127	11.3816	201.513	11.3198	0.994568	4978.79	33.659	34235.7	1309.7	10203.4	208.234
2017-10-05	VM1-442_05	low 207Pb	bd	108.579	47.1862	172.82	14.6167	21.9074	17.803	0.000944752	0.00140885	7.91355e-05	-0.0513172	35.8746	0.634443	12.3263	-1703.87	37.9332	-19.4866	35.8746	0.945732	4588.93	356.718	#VALUE!	#VALUE!	#VALUE!	#VALUE!
2017-10-05	VM1-442_07	low 207Pb	bd	87.6941	35.0243	122.659	16.1093	90.168	4.76713	0.000705512	0.00155271	0.000325711	0.721193	11.7921	0.375919	9.76171	71.837	15.3083	1.38659	11.7921	0.770306	3815.44	295.307	5607.52	827.801	4354.19	267.932
2017-10-05	VM1-442_14	low 207Pb	bd	59.7372	27.0347	91.6532	6.2131	44.5429	3.72189	0.000513011	0.000598855	0.000160901	0.667615	10.1861	0.354212	17.0385	73.1211	19.8511	1.49787	10.1861	0.513124	3725.21	518.52	5901.29	743.003	4371.94	335.585
2017-10-05	VM1-442_21	low 207Pb	bd	80.1161	49.56	116.526	236.535	845.758	7.46245	0.000707883	0.0227986	0.00305511	5.93006	10.1992	0.687608	10.7114	15.9804	14.7905	0.168632	10.1992	0.68958	4705.04	308.215	1004.57	187.01	2875.63	249.379
2017-10-05	VM1-442_22	low 207Pb	bd	68.9971	44.278	103.725	59.3929	255.576	6.20081	0.000623922	0.00572464	0.000923208	3.20392	11.9848	0.670093	14.7697	28.8243	19.0205	0.312118	11.9848	0.630101	4667.88	425.758	1751.12	357.462	3447.55	317.914
2017-10-05	VM1-442_24	low 207Pb	bd	48.6125	31.5914	96.5391	32.3001	764.539	1.12729	0.000508174	0.00311327	0.00276172	13.6136	13.6033	0.957577	21.3284	9.69408	25.2972	0.0734559	13.6033	0.537739	5176.38	600.896	456.943	118.912	2406.14	383.307
2017-10-05	VM1-442_28	low 207Pb	bd	102.162	43.681	108.479	51.1621	246.46	5.53904	0.000731231	0.0049313	0.00089028	2.03365	7.43578	0.463754	9.85317	31.428	12.3441	0.491727	7.43578	0.602377	4129.93	292.343	2578.14	308.514	3532.54	217.821
2017-10-05	VM1-442_30	low 207Pb	bd	64.1865	9.94961	40.5112	15.076	41.6114	9.66732	0.000329636	0.00145311	0.000150312	0.524013	11.5727	0.108419	30.4987	28.5148	32.6205	1.90835	11.5727	0.354767	1773.03	1113.44	6882.1	911.443	3436.96	496.286
2017-10-05	VM1-442_31	low 207Pb	bd	31.6893	10.2789	36.091	9.25019	34.151	7.22736	0.000224437	0.000891587	0.000123363	0.655638	14.0775	0.466679	21.3284	98.098	25.5554	1.52523	14.0775	0.550863	4139.25	632.466	5971.52	1012.42	4666.81	415.722
2017-10-05	VM1-442_33	low 207Pb	bd	42.2182	12.3377	30.8671	140.601	76.8161	48.8392	0.00024561	0.0135519	0.000277481	1.71348	12.3741	0.357146	33.7743	28.7258	35.9697	0.583606	12.3741	0.344016	3737.76	1026.97	2963.45	562.659	3444.19	535.916
2017-10-05	VM1-442_34	low 207Pb	bd	29.485	7.63179	29.5555	75.8109	53.5902	37.7467	0.000191697	0.0073071	0.000193582	1.61017	18.5786	0.0382576	218.143	3.27456	218.933	0.621053	18.5786	0.08486	-467.332	11537.1	3114.11	857.97	1475.03	1493.79
2017-10-05	VM1-442_35	low 207Pb	bd	89.5894	33.5044	108.564	26.6145	9.24649	76.8022	0.000666065	0.00256526	3.34008e-05	-0.044613	29.1514	0.402042	10.7281	-1241.98	31.0628	-22.415	29.1514	0.938468	3916.73	322.446	#VALUE!	#VALUE!	#VALUE!	#VALUE!
2017-10-05	VM1-442_39	low 207Pb	bd	104.485	38.3671	139.404	39.0853	-0.925926	-1126.34	0.00081155	0.00376727	-3.3447e-06	-0.0101465	9.88843	0.405397	9.77333	-5506.45	13.9032	-98.5564	9.88843	0.711234	3929.22	293.52	#VALUE!	#VALUE!	#VALUE!	#VALUE!
2017-10-05	VM1-442_43	low 207Pb	bd	235.037	1.78211	100.47	123.376	983.832	3.34613	0.000969781	0.0118917	0.00355386	2.72817	9.44187	0.0443611	41.591	2.24097	42.6493	0.366546	9.44187	0.221384	-90.6098	2040.17	2013.13	318.52	1193.96	470.738
2017-10-05	VM1-442_44	low 207Pb	bd	213.068	8.02998	38.7578	111.999	115.481	25.8785	0.000747142	0.0107951	0.000417147	0.487811	6.82691	0.0395349	22.0803	11.1695	23.1116	2.04997	6.82691	0.295389	-381.255	1147.37	7188.61	566.004	2537.38	359.085
2017-10-05	VM1-442_46	low 207Pb	bd	199.767	18.6063	93.1921	79.9945	89.5288	23.8413	0.000895819	0.00771034	0.000323402	0.365386	5.91991	0.108397	13.2289	40.8856	14.4931	2.73683	5.91991	0.408465	1772.64	482.98	8497.91	536.074	3792.4	252.988
2017-10-05	VM1-442_47	low 207Pb	bd	32.074	5.06494	38.6464	13.1242	25.2279	13.8811	0.000217899	0.00126499	9.11301e-05	0.834152	16.0612	0.0422693	187.617	6.98371	188.303	1.19882	16.0612	0.0852941	-210.462	9421.23	5079.27	1040.34	2109.36	1479.72
2017-10-05	VM1-442_48	low 207Pb	bd	51.6894	8.64536	21.4025	14.3972	58.4588	6.57148	0.000235012	0.00138769	0.000211169	1.11399	12.3963	0.0975623	62.3338	12.0699	63.5544	0.897671	12.3963	0.19505	1578.04	2332.88	4129.75	714.881	2609.85	788.438
2017-10-05	VM1-442_49	low 207Pb	bd	36.5197	4.42722	9.74192	22.0794	62.4588	9.43252	0.000145741	0.00212815	0.000225618	1.51825	14.6474	0.0429834	167.7	3.90179	168.339	0.658654	14.6474	0.0870114	-168.577	8352	3261.93	709.405	1614.05	1322.94
2017-10-05	VM1-442_50	low 207Pb	bd	79.4342	15.573	98.6845	26.6145	6.12326	115.976	0.000556906	0.00256526	2.21189e-05	-0.0286863	22.1711	0.185689	29.764	-892.108	37.114	-34.8599	22.1711	0.597377	2704.35	982.462	#VALUE!	#VALUE!	#VALUE!	#VALUE!
2017-10-05	VM1-442_51	low 207Pb	bd	57.097	22.4892	65.9638	-0.308642	2.92023	-2.82015	0.000418488	-2.97487e-05	1.05487e-05	-0.0251231	14.6582	0.388735	28.7088	-2132.49	32.2344	-39.804	14.6582	0.454737	3866.07	865.655	#VALUE!	#VALUE!	#VALUE!	#VALUE!
2017-10-05	VM1-442_53	low 207Pb	bd	92.6918	23.2752	85.9828	62.5703	3.51852	474.505	0.00058065	0.00603089	1.27098e-05	-0.0169604	16.5288	0.230608	15.4826	-1873.9	22.6476	-58.9609	16.5288	0.729828	3056.28	495.403	#VALUE!	#VALUE!	#VALUE!	#VALUE!
2017-10-05	VM1-442_54	low 207Pb	bd	13.2278	9.30737	21.1656	28.4793	1.26157	602.351	0.000125649	0.002745	4.55715e-06	-0.224434	60.8012	-0.0445656	276.34	27.3664	282.95	-4.45566	60.8012	0.214883	#NUM!	#NUM!	#VALUE!	#VALUE!	3396.66	1894.25
2017-10-05	VM1-442_56	low 207Pb	bd	88.4404	47.6502	136.185	50.4377	179.384	7.50249	0.000782851	0.00486148	0.000647982	0.523299	15.5581	0.788929	15.5418	207.775	21.9909	1.91095	15.5581	0.707476	4901.88	443.105	6887.87	1198.21	5423.42	368.638
2017-10-05	VM1-442_02	negative ratio	bd	288.068	243.981	499.747	9.25019	10.9074	22.6288	0.00296664	0.000891587	3.94005e-05	-0.0101181	23.3187	0.877289	4.40028	-11949.5	23.7302	-98.8327	23.3187	0.982658	5052.71	124.621	#VALUE!	#VALUE!	#VALUE!	#VALUE!
2017-10-05	VM1-442_40	negative ratio	bd	712.87	535.405	2596.3	60.8027	805.043	2.01529	0.011054	0.00586052	0.00290803	-0.0961462	33.4449	0.787746	10.6422	-1129.17	35.0973	-10.4008	33.4449	0.952921	4899.74	303.444	#VALUE!	#VALUE!	#VALUE!	#VALUE!
2017-06-29	VM1:442_C_15	bad spot	1281.23	25844.8	19192.1	42682.9	8504	17833.7	11.8285	0.191354	0.514179	0.0434695	2.86677	23.047	0.428969	10.665	20.6224	25.3951	0.348825	23.047	0.90754	4013.86	318.631	1928.99	725.991	3121.01	401.095
2017-10-05	VM1-442_03	bad spot	bd	2336.08	1843.18	4840.72	51.3308	8189.28	0.16725	0.0259344	0.00494756	0.0295819	0.207707	24.4764	0.818883	1.87127	543.345	24.5478	4.81447	24.4764	0.99709	4954.94	53.2238	11347.9	2193.57	6396.49	404.948
2017-10-05	VM1-442_11	bad spot	bd	6259.26	4452.35	10560.4	705.899	26679.3	0.705994	0.0611617	0.0680387	0.0963729	1.22768	20.6273	0.6474	1.81236	72.6766	20.7068	0.814546	20.6273	0.996162	4618.16	52.3722	3841	1095.27	4365.83	347.805
2017-10-05	VM1-442_12	bad spot	bd	5225.85	4243.24	9692.51	72.2405	23566.8	0.0817925	0.0550938	0.00696296	0.0851296	3.60187	6.23608	0.799973	0.88718	30.6093	6.29888	0.277634	6.23608	0.990031	4921.69	25.2713	1579.43	172.388	3506.58	116.876
2017-10-05	VM1-442_16	bad spot	7695.51	155426	128402	297930	85013.9	118468	19.148	1.67268	8.19414	0.427937	0.611413	3.03474	0.802257	0.608557	180.836	3.09516	1.63556	3.03474	0.980481	4925.75	17.3316	6247.18	238.347	5283.14	60.6611
2017-10-05	VM1-442_17	bad spot	1427.81	27985.1	20089.7	47281.1	15874.6	21939.3	19.3069	0.274169	1.53009	0.0792508	0.561512	5.59275	0.750331	0.997223	184.162	5.68096	1.78091	5.59275	0.984473	4830.26	28.5248	6593.24	445.984	5301.55	108.711
2017-10-05	VM1-442_18	bad spot	357.227	13802.3	7575.38	20047.9	4808.06	42658.1	3.00747	0.119108	0.463429	0.154093	2.24688	5.18533	0.51622	1.88952	31.6637	5.51887	0.445062	5.18533	0.939564	4288.21	55.558	2373.26	202.681	3539.89	103.216
2017-10-05	VM1-442_19	bad spot	305.688	6294.29	4561.76	11099.3	2441.16	45358.1	1.43607	0.0631263	0.235293	0.163846	4.89024	8.90624	0.731285	1.68839	20.6093	9.06486	0.204489	8.90624	0.982501	4793.45	48.3781	1199.39	192.054	3120.4	161.939
2017-10-05	VM1-442_25	bad spot	bd	1646.58	1257.55	3037.9	169.693	1301.84	3.4781	0.0170846	0.016356	0.00470258	0.578153	14.7732	0.672861	8.71382	160.394	17.1517	1.72965	14.7732	0.86133	4673.82	251.116	6473.31	1106.31	5162.05	297.859
2017-10-05	VM1-442_26	bad spot	430.513	20682.4	9338.65	29848	6421.59	127813	1.34061	0.172136	0.61895	0.461694	7.67769	6.42656	0.455239	13.054	8.17174	14.5501	0.130248	6.42656	0.441684	4102.41	387.937	789.278	94.782	2250.22	234.082
2017-10-05	VM1-442_27	bad spot	529.29	20710.2	11660.7	29666.8	12087.8	157726	2.04492	0.178372	1.16509	0.569749	6.3526	5.39856	0.591877	2.33483	12.8406	5.88182	0.157416	5.39856	0.917838	4488.18	67.9177	942.4	93.9757	2668.03	105.176
2017-10-05	VM1-442_29	bad spot	bd	212.696	158.309	308.977	22.4855	2310.75	0.259647	0.00195509	0.00216728	0.00834705	2.01794	26.8981	0.599412	24.6756	40.9378	36.5019	0.495556	26.8981	0.736895	4506.57	717.104	2594.67	1057.43	3793.66	546.307
2017-10-05	VM1-442_36	bad spot	996.585	27331.5	17407.9	43076.1	15172.7	203757	1.98693	0.252488	1.46243	0.736024	6.60055	2.89116	0.613853	1.22806	12.8171	3.14117	0.151502	2.89116	0.920409	4541.14	35.6257	909.38	48.8572	2666.3	57.513
2017-10-05	VM1-442_41	bad spot	bd	1089.53	822.368	2354.81	540.024	6076.74	2.37124	0.0122677	0.0520506	0.0219508	1.62875	13.7247	0.461448	9.73095	39.0458	16.8243	0.613969	13.7247	0.815764	4122.53	288.842	3085.87	640.26	3746.79	288.102
2017-10-05	VM1-442_42	bad spot	bd	1929.02	1356.85	3291.2	2202.07	19605.1	2.99705	0.0189105	0.212248	0.0708189	7.21381	9.09195	0.584622	5.98342	11.1691	10.8842	0.138623	9.09195	0.835338	4470.24	174.214	836.872	141.155	2537.34	184.953
2017-10-05	VM2-170_01	Chip A	bd	3726.4	325.752	750.01	189498	702750	7.22699	0.0122816	15.5385	2.15006	154.429	1.30866	0.0833086	2.62236	0.0743477	2.93076	0.00647548	1.30866	0.446526	1276.46	102.264	41.6091	1.08544	72.8169	4.11039
2017-10-05	VM2-170_02	Chip A	bd	5100.89	3068.57	7111.86	52758.7	163777	8.63368	0.0390822	4.32611	0.501074	23.7446	4.80872	0.600836	1.40199	3.48736	5.00893	0.0421148	4.80872	0.96003	4510.02	40.7363	265.928	25.0066	1524.36	76.1252
2017-10-05	VM2-170_03	Chip A	bd	8036.55	6009.79	13715.8	37396.8	76427	13.1142	0.071002	3.06647	0.233828	7.89479	1.56893	0.714465	0.970452	12.4723	1.84481	0.126666	1.56893	0.850457	4760.09	27.8506	768.816	22.7014	2640.64	34.1038
2017-10-05	VM2-170_04	Chip A	bd	4689.87	2975.38	6632.13	50891.1	119963	11.3697	0.0365658	4.17298	0.367026	20.5002	2.27791	0.604336	1.48364	4.0628	2.71846	0.0487799	2.27791	0.83794	4518.46	43.09	307.027	13.6453	1646.87	43.3623
2017-10-05	VM2-170_05	Chip A	bd	5524.37	3756.25	8629.33	31882.2	87447.1	9.77143	0.045805	2.61429	0.267544	11.7366	5.89217	0.660171	1.81962	7.75209	6.16675	0.0852033	5.89217	0.955475	4646.37	52.5088	527.106	59.3701	2202.66	105.273
2017-10-05	VM2-170_21	Chip E	bd	2263.35	543.353	1329.88	93719.6	310377	8.09273	0.0105794	7.68483	0.949598	110.94	4.3911	0.241599	6.39794	0.300132	7.75986	0.00901386	4.3911	0.565874	3130.53	203.468	57.8467	5.05551	266.503	35.7415
2017-10-05	VM2-170_22	Chip E	bd	7274.32	5469.86	12107.1	37145.3	97963.7	10.1623	0.0635576	3.04585	0.29972	11.0877	2.1643	0.72962	1.10202	9.06906	2.42871	0.0901902	2.1643	0.891132	4790.19	31.5814	556.662	23.0434	2344.99	43.4788
2017-10-05	VM2-170_23	Chip E	bd	4747.43	3221.02	7252.75	40366.9	92147.2	11.7408	0.0389285	3.31001	0.281924	15.6311	4.29897	0.660706	1.2572	5.82538	4.47903	0.063975	4.29897	0.959799	4647.54	36.277	399.754	33.2407	1950.19	74.8074
2017-10-05	VM2-170_24	Chip E	bd	672.086	254.167	527.386	33859.3	101197	8.96737	0.0037177	2.7764	0.309611	118.61	2.56617	0.365361	3.40439	0.424529	4.26323	0.00843101	2.56617	0.601932	3772.29	103.28	54.1219	2.7655	359.284	25.4785
2017-10-05	VM2-170_25	Chip E	bd	651.451	336.035	738.291	14861.3	47684.8	8.35278	0.0044137	1.2186	0.145891	58.7248	2.90438	0.498195	4.00269	1.16919	4.9454	0.0170286	2.90438	0.58729	4235.88	118.038	108.849	6.26666	786.264	52.7376
2017-10-05	VM2-170_26	Chip E	bd	2986.32	1486.66	3592.39	64847.4	122350	14.2051	0.0206273	5.31737	0.374329	32.8189	2.46545	0.498208	1.90143	2.09215	3.1135	0.0304702	2.46545	0.791858	4235.92	56.0724	193.491	9.39222	1146.23	41.9034
2017-10-05	VM2-170_27	Chip E	bd	3848.84	2653.91	6052.28	48839.5	109620	11.9409	0.0321097	4.00475	0.335382	22.1657	7.31411	0.638897	2.27226	3.97242	7.65894	0.0451148	7.31411	0.954977	4599.05	65.725	284.459	40.5786	1628.58	117.221
2017-10-05	VM2-170_28	Chip E	388.031	13330.2	10506.3	23518.4	30156.2	43904.7	18.4086	0.121111	2.47276	0.134326	2.64537	4.88824	0.76368	0.761993	39.7861	4.94727	0.378019	4.88824	0.988067	4855.46	21.7709	2067.02	170.608	3765.39	93.5584
2017-10-05	VM2-170_29	Chip E	bd	13716	11246.5	25137.7	3433.79	5742.13	16.0271	0.128132	0.281565	0.017568	0.332195	3.7134	0.792854	0.839187	328.932	3.80704	3.01028	3.7134	0.975403	4908.95	23.918	8953.18	349.718	5888.09	74.2923
2017-10-05	VM2-170_30	Chip E	bd	5746.82	4373.33	10165.3	23679.2	51345.2	12.3601	0.0518804	1.94165	0.157091	7.69448	4.04555	0.741517	0.993665	13.2815	4.1658	0.129963	4.04555	0.971135	4813.35	28.4454	787.656	59.7131	2699.87	75.775
2017-10-05	VM2-170_31	Chip E	bd	10506	8100.11	18448.3	31552.7	59015.8	14.3292	0.0947671	2.58726	0.180559	4.00265	7.55891	0.749487	0.888551	25.8061	7.61096	0.249835	7.55891	0.993162	4828.65	25.4182	1437.62	191.923	3339.22	138.853
2017-10-05	VM2-170_32	Chip E	bd	4140.73	3092.91	6832.15	29892.4	69633.4	11.5053	0.0359735	2.45113	0.213043	14.1112	6.41503	0.686326	1.81007	6.70306	6.66551	0.0708658	6.41503	0.962422	4702.35	52.0905	441.37	54.5019	2073.02	111.443
2017-10-05	VM2-170_33	Chip E	bd	4238.15	3156.82	6792.15	22709.7	60174.9	10.1146	0.0362838	1.86216	0.184105	11.1024	5.09116	0.71353	1.43871	8.85728	5.29054	0.0900704	5.09116	0.962314	4758.21	41.2926	555.953	54.0098	2323.41	92.2214
2017-10-05	VM2-170_34	Chip E	bd	7151.96	5394.62	12081.5	24652.1	49478.1	13.3535	0.0629867	2.02143	0.151378	3.43961	12.6155	0.708452	1.43214	28.3862	12.6965	0.290731	12.6155	0.993618	4747.96	41.1242	1645.18	356.327	3432.53	222.742
2017-10-05	VM2-170_35	Chip E	bd	2358.2	1469.58	3248.62	40473.2	65498.6	16.5611	0.018098	3.31873	0.200393	22.8575	4.57825	0.581067	2.33213	3.50351	5.13802	0.0437493	4.57825	0.891054	4461.36	67.9343	276.031	24.694	1528.01	78.0909
2017-10-05	VM2-170_36	Chip E	bd	3582.83	2662.05	5908.88	11936.2	16525.1	19.3587	0.0310834	0.978744	0.0505584	3.35554	5.13828	0.750046	1.25827	30.8057	5.29011	0.298015	5.13828	0.971301	4829.71	35.9928	1681.46	150.332	3512.87	99.0589
2017-10-05	VM2-170_37	Chip E	bd	1797.85	801.438	1823.52	57018.5	185923	8.21935	0.0113114	4.67541	0.56883	80.0196	2.30219	0.434703	2.25483	0.74869	3.22248	0.0124969	2.30219	0.714417	4033.69	67.285	80.0612	3.66249	567.464	27.6385
2017-10-05	VM2-170_44	Chip G	bd	4142.6	2719.66	6288.9	61375.2	124249	13.239	0.0336343	5.03266	0.380139	24.4152	3.83409	0.629389	1.24744	3.55275	4.03192	0.040958	3.83409	0.950935	4577.36	36.1213	258.769	19.4206	1539.05	61.9646
2017-10-05	VM2-170_45	Chip G	bd	5819.03	4128.11	9199.38	41222.7	81818.8	13.5033	0.0489675	3.38019	0.250324	10.5993	4.76621	0.690698	1.18905	8.98084	4.91229	0.0943458	4.76621	0.970262	4711.49	34.2035	581.188	52.7607	2336.06	86.0139
2017-10-05	VM2-170_46	Chip G	306.599	9629.69	7559.05	16730.9	26039.5	41841.1	16.6795	0.0867501	2.13519	0.128013	2.89506	6.23274	0.76619	1.00536	36.4741	6.3133	0.345416	6.23274	0.987239	4860.15	28.7179	1912.67	203.074	3679.39	117.695
2017-10-05	VM2-170_47	Chip G	bd	8473.21	6729.49	15268.6	12471.1	27014.2	12.3728	0.0779308	1.02261	0.0826498	1.82163	8.0201	0.771628	0.844855	58.3787	8.06448	0.54896	8.0201	0.994497	4870.25	24.122	2820.85	356.424	4146.76	149.454
2017-10-05	VM2-170_48	Chip G	bd	1888.02	936.134	2136.04	45540.7	128857	9.47211	0.0126858	3.73425	0.394237	62.577	5.07236	0.454571	3.66072	1.00113	6.25537	0.0159803	5.07236	0.81088	4100.23	108.803	102.201	10.2781	704.386	61.6424
2017-10-05	VM2-170_49	Chip G	bd	3137.22	2241.17	5115.46	29993.2	79748.2	10.0799	0.0268382	2.45939	0.243989	20.4713	4.91321	0.688345	1.82132	4.63413	5.23993	0.048849	4.91321	0.937649	4706.58	52.4035	307.451	29.435	1755.44	83.9554
2017-10-05	VM2-170_50	Chip G	bd	1753.17	1153.58	2129.21	46908.5	115040	10.9284	0.0128796	3.84641	0.351964	47.1965	9.17719	0.481699	5.67645	1.4066	10.7909	0.021188	9.17719	0.850459	4186.16	167.871	135.16	24.5029	891.727	120.624
2017-10-05	VM2-170_51	Chip G	bd	1439.63	233.418	537.704	90605.9	268265	9.05204	0.00565403	7.42952	0.820756	149.665	2.14639	0.150628	4.7872	0.138705	5.24636	0.00668159	2.14639	0.40912	2353.07	163.597	42.9291	1.83647	131.89	12.8955
2017-10-05	VM2-170_52	Chip G	bd	481.229	310.537	721.103	8254.9	22581.9	9.79731	0.00386919	0.676887	0.0690891	38.778	4.43975	0.624533	4.63373	2.21961	6.41739	0.0257878	4.43975	0.691832	4566.14	134.252	164.132	14.3741	1187.25	86.0895
2017-10-05	VM2-170_06	Chip B	bd	5391.97	1700.88	3982.32	206028	714350	7.72984	0.0283249	16.8939	2.18555	102.971	4.00261	0.305698	5.12134	0.409152	6.49992	0.00971151	4.00261	0.615793	3499.34	158.323	62.3024	4.9615	348.265	37.6205
2017-10-05	VM2-170_07	Chip B	bd	5620.2	3252.31	7834.55	85628.8	163640	14.0244	0.0427286	7.02141	0.500656	23.8464	1.63348	0.5666	1.26704	3.27461	2.06728	0.0419351	1.63348	0.790159	4424.6	36.9802	264.817	8.4706	1475.04	31.6617
2017-10-05	VM2-170_08	Chip B	bd	2698.99	1042.33	2634.48	87243.8	148426	15.7536	0.0163062	7.15384	0.454108	44.5928	1.74052	0.380266	1.53885	1.17525	2.32325	0.0224251	1.74052	0.749176	3832.83	46.5003	142.965	4.92	789.096	25.1757
2017-10-05	VM2-170_09	Chip B	bd	2910.71	1383.54	3278.4	69011.9	125142	14.78	0.0193672	5.65885	0.382871	34.246	2.68716	0.477317	2.00748	1.92089	3.35422	0.0292005	2.68716	0.801128	4172.64	59.4139	185.542	9.82202	1088.38	43.836
2017-10-05	VM2-170_10	Chip B	bd	6621.51	4582.9	10691.6	52229	113669	12.3148	0.0559994	4.28268	0.347769	14.0116	2.01563	0.676617	0.81701	6.65518	2.17491	0.0713692	2.01563	0.926761	4681.84	23.5355	444.4	17.2881	2066.69	37.6896
2017-10-05	VM2-170_11	Chip C	bd	6849.61	5180.58	11625.6	17454.7	60796.9	7.69458	0.0605	1.43125	0.186008	7.04337	4.25496	0.718747	1.12913	14.0638	4.40223	0.141978	4.25496	0.966547	4768.66	32.3913	855.835	67.845	2754.02	80.211
2017-10-05	VM2-170_12	Chip C	bd	4882.21	3517.28	7984.73	15871.6	53336.8	7.97534	0.0419029	1.30145	0.163184	5.05326	9.05956	0.708255	1.24227	19.3163	9.14434	0.197892	9.05956	0.990729	4747.56	35.6726	1163.99	190.128	3057.75	162.785
2017-10-05	VM2-170_13	Chip C	bd	5106.69	3773.36	8685.54	15895.1	51103.3	8.33624	0.0449243	1.30337	0.15635	5.19138	7.33889	0.711917	1.29537	18.8996	7.45233	0.192627	7.33889	0.984777	4754.96	37.1845	1135.59	151.041	3036.71	134.429
2017-10-05	VM2-170_14	Chip C	bd	7191.11	5231.54	12710.4	12385.2	42057.2	7.89252	0.0642782	1.01556	0.128674	4.78807	3.0992	0.751262	0.96905	21.624	3.24717	0.208852	3.0992	0.954432	4832.03	27.7167	1222.7	68.6672	3166.99	61.1489
2017-10-05	VM2-170_15	Chip D	bd	2471.67	1434.44	3507.23	51995.6	69474.9	20.0583	0.0189597	4.26355	0.212558	22.497	4.15165	0.569766	2.23352	3.49043	4.71432	0.0444504	4.15165	0.880647	4432.73	65.16	280.36	22.74	1525.05	71.816
2017-10-05	VM2-170_16	Chip D	bd	1521.66	868.788	2076.63	23167.5	44163.6	14.0595	0.0114246	1.89969	0.135118	22.8018	2.78125	0.561417	2.12909	3.3933	3.50263	0.0438562	2.78125	0.794047	4411.18	62.1847	276.692	15.0478	1502.85	53.5048
2017-10-05	VM2-170_17	Chip D	bd	3433.32	2269.33	5348.25	23451.8	60184.8	10.4434	0.0282629	1.923	0.184135	14.2863	3.52635	0.632628	1.7406	6.10288	3.93254	0.0699972	3.52635	0.896712	4584.79	50.3828	436.139	29.6737	1990.66	66.3982
2017-10-05	VM2-170_18	Chip D	bd	1513.91	776.632	1852.47	21001	52793.9	10.6613	0.0105958	1.72205	0.161523	29.3535	1.99508	0.497862	2.12632	2.33752	2.91575	0.0340675	1.99508	0.684243	4234.89	62.7078	215.955	8.46865	1223.77	40.6462
2017-10-05	VM2-170_19	Chip D	bd	3756.63	2054.96	4922.31	67579.1	137189	13.2022	0.0274521	5.54136	0.419729	28.0296	3.70823	0.527975	1.95353	2.59599	4.19133	0.0356766	3.70823	0.884738	4321.28	57.3353	225.979	16.4483	1299.51	59.6589
2017-10-05	VM2-170_20	Chip D	bd	6241.3	4110.74	9825.73	47544.6	99178.8	12.848	0.051605	3.89857	0.303437	12.6447	4.61201	0.660967	1.17827	7.20406	4.76014	0.0790845	4.61201	0.968881	4648.11	33.9984	490.656	43.4321	2137.01	81.5225
2017-10-05	VM2-170_38	Chip F	bd	10206.6	8264.41	18383.4	8845.14	22087.4	10.7329	0.0942557	0.725286	0.0675762	1.52917	6.73712	0.787797	0.760267	71.0012	6.77988	0.653951	6.73712	0.993693	4899.83	21.6776	3243.62	334.6	4342.47	127.43
2017-10-05	VM2-170_39	Chip F	bd	10555.9	8337.49	18951.4	20033	31828.1	16.869	0.0967886	1.64267	0.0973779	2.41929	4.83598	0.754807	0.871836	42.9986	4.91394	0.413345	4.83598	0.984135	4838.76	24.9284	2230.2	179.815	3842.37	93.1191
2017-10-05	VM2-170_40	Chip F	bd	10062.1	8275.94	18445.6	3185.88	5324	16.0379	0.094075	0.261237	0.0162888	0.418964	1.99273	0.789394	0.915604	259.671	2.19301	2.38684	1.99273	0.908672	4902.72	26.1033	7863.96	178.565	5648.84	43.4222
2017-10-05	VM2-170_41	Chip F	bd	1537.85	1200.22	2952.61	14497.9	22077.6	17.5998	0.014554	1.1888	0.0675462	13.2117	8.73565	0.642916	3.30988	6.70657	9.34168	0.0756903	8.73565	0.935127	4608.12	95.6945	470.347	78.7664	2073.49	152.968
2017-10-05	VM2-170_42	Chip F	bd	2301.53	1340.78	3251.78	48470.3	54841.1	23.6878	0.0176317	3.97448	0.167786	19.636	1.84536	0.579911	1.87101	4.07019	2.62794	0.0509268	1.84536	0.702209	4458.46	54.5104	320.209	11.519	1648.35	41.9624
2017-10-05	VM2-170_43	Chip F	bd	3097.56	1256.53	3036.09	75474.9	164892	12.2676	0.0189005	6.18881	0.504486	42.3363	2.70925	0.408268	2.23331	1.32904	3.51109	0.0236204	2.70925	0.771628	3939.81	67.0281	150.497	8.05517	858.463	39.8936
2017-10-05	VM2-170_53	Chip H	bd	735.62	170.119	358.08	44183.2	153377	7.72059	0.00323224	3.62294	0.469256	184.83	2.82024	0.207144	8.68567	0.154456	9.13207	0.00541038	2.82024	0.308828	2883.33	282.077	34.7835	1.95637	145.839	24.5135
2017-10-05	VM2-170_54	Chip H	bd	1145.63	428.923	998.827	47128.1	135866	9.29657	0.00658146	3.86442	0.415682	86.8241	4.42636	0.34	5.97123	0.53969	7.43291	0.0115175	4.42636	0.595508	3662.77	182.488	73.8225	6.49475	438.22	51.5767
2017-10-05	VM2-170_55	Chip H	bd	2320.57	1014.36	2405.93	50594.5	108280	12.523	0.0146823	4.14866	0.331284	37.8799	2.0066	0.437323	2.28411	1.59111	3.04033	0.0263992	2.0066	0.659995	4042.65	68.1217	167.973	6.6506	966.731	37.2229
2017-10-05	VM2-170_56	Chip H	bd	3863.02	2382.75	5459.08	38084.1	115591	8.83026	0.0299353	3.12282	0.35365	24.6627	2.7633	0.612957	1.72212	3.42528	3.256	0.0405471	2.7633	0.84868	4539.02	49.9636	256.223	13.8678	1510.21	49.9318
2017-10-06	VM2-212_01		bd	927.66	632.024	1465.04	2404.13	48369.7	0.915896	0.00892866	0.177604	0.193913	52.2004	11.4766	0.644059	3.18306	1.70043	11.9099	0.0191569	11.4766	0.963624	4610.69	92.0162	122.326	27.7532	1008.69	141.903
2017-10-06	VM2-212_02		bd	3923.81	3117.7	7609.23	2015.7	18921.1	1.9631	0.0432474	0.148909	0.0758543	3.87422	6.42212	0.782742	1.13571	27.8446	6.52177	0.258117	6.42212	0.984721	4890.65	32.3961	1480.2	167.672	3413.64	120.419
2017-10-06	VM2-212_03		bd	2829.49	2307.34	5453.07	789.855	5306.3	2.74295	0.0312602	0.0583503	0.0212729	1.53481	5.31393	0.793638	1.43329	71.2647	5.50383	0.651548	5.31393	0.965496	4910.36	40.8481	3234.25	264.771	4346.18	104.641
2017-10-06	VM2-212_04		bd	5242.09	4201.53	10025.9	516.928	3714.35	2.56454	0.0574719	0.0381879	0.0148908	0.629364	3.14163	0.790015	1.10875	172.997	3.33154	1.58891	3.14163	0.942996	4903.84	31.6082	6132.06	243.918	5238.4	65.1326
2017-10-06	VM2-212_05		bd	3455.47	2644.38	6478.19	660.945	5787.32	2.1045	0.037129	0.0488272	0.0232013	1.45095	3.06618	0.776359	1.47902	73.7423	3.40426	0.689205	3.06618	0.900691	4878.97	42.2115	3379.58	159.307	4380.41	66.0144
2017-10-06	VM2-212_06		bd	2426.28	1865.37	4535.06	794.543	6282.96	2.33032	0.0260555	0.0586967	0.0251883	2.07646	6.45323	0.752727	1.7679	49.9597	6.69102	0.481588	6.45323	0.964462	4834.82	50.5588	2534.18	264.923	3991.51	125.17
2017-10-06	VM2-212_07		bd	1687.76	1241.12	2977.68	2393.74	25089.6	1.7581	0.0174355	0.176837	0.100584	13.2415	3.88774	0.733699	1.95758	7.6364	4.35278	0.0755204	3.88774	0.893164	4798.17	56.0791	469.329	35.1001	2189.15	75.2974
2017-10-06	VM2-212_08		bd	922.633	647.488	1590.66	2771.66	38492.3	1.32687	0.00933027	0.204756	0.154315	33.385	4.98008	0.676355	2.47073	2.79209	5.55929	0.0299535	4.98008	0.895812	4681.28	71.1758	190.257	18.646	1353.42	79.8971
2017-10-06	VM2-212_10		bd	645.75	374.899	797.44	4090.58	79305.9	0.950477	0.0053668	0.302191	0.317936	103.448	3.44675	0.550962	3.40572	0.734017	4.84552	0.0096667	3.44675	0.711329	4383.71	99.6176	62.0163	4.2532	558.908	40.8219
2017-10-06	VM2-212_11		bd	4183.83	3298.7	8007	1530.87	16914.8	1.66776	0.0457234	0.113093	0.0678113	3.15975	5.38809	0.771685	1.19817	33.6584	5.5197	0.316481	5.38809	0.976156	4870.35	34.2095	1772.52	164.873	3600.08	103.409
2017-10-06	VM2-212_12		bd	2329.65	1878.93	4416.78	1628.62	18740.5	1.6014	0.0254611	0.120314	0.0751303	6.3088	4.52412	0.786789	1.72047	17.1877	4.84021	0.158509	4.52412	0.934694	4898.01	49.0601	948.485	79.3162	2945.37	88.8828
2017-10-06	VM2-212_13		bd	3428	2685.47	6611.36	676.621	3655.75	3.4106	0.0375623	0.0499852	0.0146558	0.975674	6.39213	0.791776	1.69671	111.842	6.61348	1.02493	6.39213	0.96653	4907.01	48.3628	4548.18	404.196	4798.68	125.083
2017-10-06	VM2-212_15		bd	3604.51	2812.58	6775.91	519.846	1848.63	5.18188	0.0389442	0.0384035	0.00741112	0.474901	3.78617	0.783976	1.64973	227.513	4.12998	2.1057	3.78617	0.916754	4892.9	47.0538	7305.33	322.752	5515.15	80.247
2017-10-06	VM2-212_16		bd	4740.87	3744.32	8772.41	309.526	2800.57	2.03663	0.0509425	0.0228661	0.0112274	0.500582	3.25849	0.764895	0.925688	210.587	3.38743	1.99767	3.25849	0.961937	4857.73	26.4451	7077.11	274.057	5437.01	66.2561
2017-10-06	VM2-212_17		bd	1439.69	1109.53	2623.65	122.581	1099.57	2.05429	0.0152697	0.00905564	0.00440816	0.676001	2.45213	0.764308	1.77552	155.821	3.02745	1.47929	2.45213	0.809968	4856.64	50.7256	5853.16	185.926	5132.87	59.3212
2017-10-06	VM2-212_18		bd	417.118	335.139	797.439	156.924	1408.94	2.05238	0.00457453	0.0115927	0.0056484	2.93347	3.74386	0.806054	3.90633	37.8695	5.41072	0.340894	3.74386	0.691934	4932.47	111.218	1890.97	121.56	3716.51	101.777
2017-10-06	VM2-212_19		bd	792.528	551.017	1206.86	1324.25	24042.8	1.01495	0.00752851	0.0978285	0.096387	24.9185	5.18913	0.699045	2.81479	3.86625	5.9034	0.0401309	5.18913	0.879008	4728.76	80.9014	253.644	25.7612	1606.66	91.0421
2017-10-06	VM2-212_20		bd	4233.22	3218.2	7763.23	239.518	2529.04	1.74519	0.0449119	0.0176943	0.0101389	0.361532	8.87666	0.768218	1.37652	292.849	8.98275	2.76601	8.87666	0.988189	4863.92	39.3131	8548.05	790.103	5770.49	167.237
2017-10-06	VM2-212_21		bd	4646.64	3754.64	9098.23	82.5002	1360.22	1.11765	0.0516566	0.00609468	0.00545312	0.263871	2.85302	0.775753	1.14311	405.171	3.07351	3.78974	2.85302	0.928263	4877.86	32.6264	10098.1	284.66	6099.18	60.4278
2017-10-06	VM2-212_25		bd	830.433	599.677	1497.01	1873.44	28136.8	1.22695	0.00864051	0.1384	0.1128	31.5081	2.3873	0.726525	2.92853	3.17785	3.77829	0.0317378	2.3873	0.631846	4784.09	83.9493	201.416	9.46114	1451.79	56.747
2017-10-06	VM2-212_26		bd	3154.12	2509.29	6016.25	1406.96	13554.9	1.9127	0.0344771	0.103939	0.0543413	2.87003	6.4532	0.772401	1.44328	37.0905	6.61263	0.348429	6.4532	0.97589	4871.68	41.2053	1927.09	211.479	3695.96	123.001
2017-10-06	VM2-212_27		bd	2961.57	2355.34	5684.7	2525.11	21903.7	2.12434	0.0324755	0.186542	0.0878117	5.79532	4.68273	0.779347	1.56742	18.5336	4.93809	0.172553	4.68273	0.948287	4884.45	44.7232	1026.16	88.2391	3017.86	90.9496
2017-10-06	VM2-212_28		bd	1492.96	1137.38	2717.54	426.195	4175.17	1.88103	0.0157863	0.031485	0.0167382	2.20778	4.54194	0.770232	2.19122	48.0809	5.04288	0.452945	4.54194	0.900664	4867.66	62.5701	2408.33	180.014	3953.36	95.6705
2017-10-06	VM2-212_29		bd	804.134	480.44	1048.6	4179.78	75098.5	1.02562	0.00688727	0.308781	0.301069	71.5665	5.90902	0.585956	3.12623	1.12839	6.68505	0.013973	5.90902	0.883916	4473.55	91.0081	89.4523	10.49	766.987	69.5372
2017-10-06	VM2-212_35	outlier	bd	1921.76	1737.56	3702.54	446.778	4702.77	1.75065	0.0217314	0.0330056	0.0188533	1.24229	10.4001	0.882718	3.59959	97.9274	11.0054	0.804963	10.4001	0.944998	5061.44	101.906	3806.87	571.856	4665.06	200.146
2017-10-06	VM2-212_36		bd	1129.33	972.027	2496.88	277.051	1371.35	3.72281	0.0135735	0.0204671	0.00549774	1.05452	2.70263	0.840433	4.44056	109.839	5.19835	0.948299	2.70263	0.519902	4991.85	126.095	4299.48	167.407	4780.5	99.5684
2017-10-06	VM2-212_37		bd	2877.35	2272.5	5051.4	851.599	7885.59	1.99005	0.0301129	0.0629117	0.0316132	2.57067	2.91	0.795222	2.34572	42.6331	3.73772	0.389003	2.91	0.778551	4913.2	66.8434	2118.2	104.226	3833.9	71.5812
2017-10-06	VM2-212_38		bd	2483.83	1929.57	4540.94	3741.8	21619.7	3.18928	0.0264322	0.276425	0.086673	6.11036	6.64907	0.762141	1.44982	17.1899	6.8053	0.163656	6.64907	0.977043	4852.58	41.4283	977.064	119.45	2945.49	122.86
2017-10-06	VM2-212_39		bd	1607.29	1189.22	2757.07	4580.17	28496.5	2.96177	0.0163936	0.338359	0.114242	14.2809	3.96094	0.742259	2.18239	7.16318	4.52237	0.0700236	3.96094	0.875854	4814.78	62.4706	436.298	33.333	2131.93	77.5501
2017-10-06	VM2-212_40		bd	936.56	687.802	1757.59	2304.12	14204.8	2.98904	0.00998314	0.170216	0.0569468	12.0675	4.74383	0.738633	2.70512	8.43566	5.46092	0.0828675	4.74383	0.868687	4807.77	77.4592	513.216	46.6353	2279.02	94.5986
2017-10-06	VM2-212_41		bd	2065.15	1531.16	3856.73	4772.69	29497.9	2.98149	0.0220006	0.352581	0.118257	10.3203	7.21597	0.736609	1.63345	9.83672	7.39854	0.0968964	7.21597	0.975324	4803.84	46.7811	596.195	81.6642	2419.6	127.969
2017-10-06	VM2-212_42		bd	817.081	481.852	1004	3958.99	69316.7	1.05247	0.006798	0.292469	0.277889	76.1508	11.2353	0.58921	4.34279	1.06635	12.0454	0.0131318	11.2353	0.932746	4481.61	126.37	84.1022	18.7483	736.951	118.983
2017-10-06	VM2-212_45		bd	1134.22	903.235	2195.13	390.479	1497.98	4.80346	0.0124941	0.0288465	0.00600536	1.15897	7.69059	0.773734	2.23407	92.0076	8.00851	0.862832	7.69059	0.960302	4874.14	63.7749	4010.3	443.64	4602.41	149.344
2017-10-06	VM2-212_46		bd	1645.08	1251.01	3098.73	541.411	3671.28	2.71752	0.0176961	0.0399966	0.0147181	1.95237	2.47951	0.733974	2.17705	51.8113	3.29962	0.512198	2.47951	0.751452	4798.71	62.3646	2666.01	107.379	4027.75	63.6984
2017-10-06	VM2-212_47		bd	2876.92	2205.86	5446.79	1739.29	14034.1	2.28374	0.0310821	0.128489	0.0562627	4.0195	3.25377	0.766347	1.29613	26.276	3.50242	0.248787	3.25377	0.929005	4860.44	37.0233	1432.22	83.0376	3356.87	66.3056
2017-10-06	VM2-212_49		bd	1181.94	920.017	2289.42	100	1303.4	1.41379	0.0129629	0.00738749	0.0052253	0.952478	3.35489	0.773715	2.32343	111.952	4.08088	1.04989	3.35489	0.822099	4874.1	66.326	4627.16	217.812	4799.68	78.9861
2017-10-06	VM2-212_50		bd	1227.59	847.936	2016.06	2087.57	30956	1.24268	0.0120779	0.154219	0.124102	21.0413	3.1261	0.69358	2.14581	4.54286	3.79171	0.0475255	3.1261	0.824458	4717.48	61.7075	299.312	18.2599	1738.86	61.2253
2017-10-06	VM2-212_51		bd	1271.98	987.305	2351.89	699.214	7865.02	1.63822	0.0136117	0.0516543	0.0315308	5.38649	3.37321	0.779731	2.77381	19.9501	4.36722	0.18565	3.37321	0.772394	4885.16	79.143	1097.77	67.7401	3088.94	81.1258
2017-10-06	VM2-212_52		bd	2915.27	2398.93	5582.13	302.345	3296.45	1.69012	0.0321648	0.0223357	0.0132154	1.06268	3.20488	0.796339	1.56225	103.276	3.56538	0.941016	3.20488	0.898891	4915.2	44.5138	4275.34	197.272	4718.53	69.2912
2017-10-06	VM2-212_53		bd	3498.66	2766.8	6653.31	503.973	5943.47	1.56253	0.0381348	0.0372309	0.0238273	1.5393	5.35017	0.773567	1.32962	69.2597	5.51291	0.649646	5.35017	0.970479	4873.83	37.9567	3226.82	266.077	4317.61	104.765
2017-10-06	VM2-212_55		bd	1419.97	1105.11	2735.8	965.589	7207.88	2.46858	0.0155295	0.0713327	0.0288963	4.13345	2.93454	0.751114	2.1632	25.0437	3.64568	0.241928	2.93454	0.804937	4831.75	61.8725	1396.71	73.2838	3309.92	68.8075
2017-10-06	VM2-212_56		bd	433.337	341.127	823.631	233.334	1126.93	3.81544	0.0047174	0.0172375	0.00451783	2.13795	3.89801	0.780925	3.61615	50.3406	5.31705	0.467738	3.89801	0.733115	4887.34	103.166	2473.63	158.2	3999.07	100.71
2017-10-06	VM2-212_57		bd	755.053	543.736	1316.65	1629.41	20270.3	1.48126	0.00772049	0.120372	0.0812634	23.8821	2.62919	0.718004	3.17454	4.14343	4.12193	0.0418723	2.62919	0.637854	4767.18	91.0742	264.428	13.6089	1662.91	65.2876
2017-10-06	VM2-212_58		bd	786.207	554.517	1316.51	2727.99	25287.7	1.9879	0.00784385	0.201529	0.101378	27.7658	4.35347	0.69511	2.8215	3.45024	5.18783	0.0360155	4.35347	0.83917	4720.64	81.1258	228.088	19.4828	1515.92	78.5602
2017-10-06	VM2-212_59		bd	2061.13	1625.93	3865.92	1746.92	6354.77	5.06566	0.0222956	0.129054	0.0254762	2.84915	3.52164	0.768256	1.5148	37.1617	3.83361	0.350981	3.52164	0.918623	4863.99	43.2622	1939.28	116.892	3697.86	73.1149
2017-10-06	VM2-212_60		bd	2033.63	1650.89	3868.73	1341.16	4965.25	4.97737	0.0222963	0.0990777	0.0199056	2.14051	2.41843	0.79265	1.64627	51.0353	2.92558	0.467178	2.41843	0.826649	4908.59	46.9219	2471.18	98.5276	4012.71	56.6592
2017-10-06	VM2-212_61		bd	1457.78	1130.82	2688.22	1643.8	5057.35	5.98946	0.0155766	0.121435	0.0202748	3.22602	2.53356	0.791779	2.35296	33.8254	3.45765	0.309979	2.53356	0.732741	4907.02	67.0683	1740.61	76.8347	3604.96	66.0078
2017-10-06	VM2-212_44	mixed common lead	bd	4721.86	3766.99	9145.07	10.7692	37.7952	5.25062	0.0520533	0.000795575	0.00015152	0.00697029	6.85645	0.79009	1.24271	15621.8	6.96816	143.466	6.85645	0.983969	4903.98	35.4269	32058.3	823.024	9805.03	132.469
2017-10-06	VM2-212_22	mixed common lead	322.365	5626.67	4462.44	10907.1	2.27273	58.1127	0.720674	0.0619785	0.000167897	0.000232973	0.00786431	7.91772	0.785832	1.03642	13771.3	7.98526	127.157	7.91772	0.991541	4896.27	29.5563	31286.1	940.745	9677.02	150.435
2017-10-06	VM2-212_24	mixed common lead	316.035	5198.98	4169.27	10000.1	24.2188	322.658	1.38316	0.0571733	0.00178916	0.00129353	0.0529268	3.68648	0.779078	1.25747	2028.67	3.89505	18.894	3.68648	0.946455	4883.96	35.8802	19277.5	436.298	7732.78	76.1334
2017-10-06	VM2-212_23	mixed common lead	bd	4990.09	4005.82	9825.84	35.9376	390.972	1.69381	0.0555597	0.00265488	0.0015674	0.0653207	4.43847	0.793075	1.16574	1673.28	4.589	15.3091	4.43847	0.967196	4909.35	33.2247	17996.6	515.947	7537.33	89.1092
2017-10-06	VM2-212_54	mixed common lead	bd	4606.55	3648.85	8811.08	35	344.601	1.87161	0.0503784	0.00258562	0.0013815	0.0656539	3.50922	0.782786	1.32124	1643.19	3.74971	15.2314	3.50922	0.935865	4890.73	37.6884	17965.8	411.168	7518.92	73.3846
2017-10-06	VM2-212_30	mixed common lead	4507.59	85864.5	72088.4	173818	48434.6	8927.34	99.976	0.97935	3.5781	0.0357895	0.0898126	7.99716	0.828447	0.511348	1271.26	8.01349	11.1343	7.99716	0.997962	4971.45	14.5335	16090.5	882.787	7258.51	150.829
2017-10-06	VM2-212_48	mixed common lead	bd	4927.38	3881.66	9546.01	50.0001	704.147	1.30849	0.054182	0.00369374	0.00282291	0.0915004	10.4194	0.778185	1.24925	1172.1	10.4941	10.9289	10.4194	0.992889	4882.32	35.6484	15980.4	1126.35	7176.13	193.303
2017-10-06	VM2-212_32	mixed common lead	9446.49	188194	158249	378806	60068.5	21999.9	50.314	2.14085	4.43755	0.0881971	0.108316	5.29312	0.826348	0.443036	1051.42	5.31163	9.23228	5.29312	0.996515	4967.84	12.5939	14991.4	588.081	7065.9	102.421
2017-10-06	VM2-212_31	mixed common lead	5507	107749	91061.6	220577	62087.3	20997.2	54.4884	1.23798	4.58669	0.0841772	0.125866	10.3213	0.819744	0.481248	897.584	10.3325	7.94495	10.3213	0.998915	4956.43	13.6871	14124.7	1085.24	6905.44	190.544
2017-10-06	VM2-212_14	mixed common lead	bd	5516.73	4301.76	10438	207.032	841.616	4.533	0.0597949	0.0152945	0.00337402	0.135195	2.13617	0.786276	1.11826	801.529	2.41116	7.3967	2.13617	0.885947	4897.08	31.8892	13716.9	238.158	6790.65	47.7629
2017-10-06	VM2-212_33	mixed common lead	5819.84	111024	94430.4	225103	52652.5	18135.2	53.5007	1.27096	3.88969	0.0727035	0.14902	2.84626	0.830312	0.476891	767.896	2.88594	6.7105	2.84626	0.986252	4974.64	13.5522	13167.3	311.712	6747.18	56.9056
2017-10-06	VM2-212_43	mixed common lead	d	4775.07	3769.4	9241.83	133.077	992.306	2.47127	0.0525032	0.00983106	0.00397814	0.189344	2.42536	0.795299	1.40115	578.875	2.801	5.28139	2.42536	0.865892	4913.34	39.9268	11845.9	257.696	6460.69	55.2527
2017-10-06	VM2-212_34	mixed common lead	6475.56	125292	106978	252585	79953.1	29692.5	49.6192	1.43124	5.90652	0.119037	0.201117	3.28439	0.825353	0.478418	565.582	3.31905	4.97222	3.28439	0.989557	4966.13	13.6007	11520.5	343.245	6437.15	65.1478
2017-10-06	VM2-212_09	mixed common lead	bd	1151.43	957.605	2108.11	76.6131	384.07	3.67582	0.0124485	0.00565977	0.00153973	0.240003	14.9497	0.824958	2.62023	473.72	15.1776	4.16662	14.9497	0.984985	4965.45	74.4914	10586.4	1392.53	6257.53	268.672
2017-10-05	VM2-429_01		609.584	269651	26114.2	31194.6	165696	3777753	1.17034	0.94008	15.9708	13.6463	12.4231	1.38236	0.0948295	2.41521	1.05201	2.78283	0.0804951	1.38236	0.496746	1524.69	91.0284	499.077	13.2638	729.876	28.5669
2017-10-05	VM2-429_02		324.019	75102.5	9019.06	13482.3	55427.7	1011945	1.46152	0.280632	5.34245	3.65542	11.5789	1.66071	0.124798	2.38417	1.48542	2.90555	0.0863643	1.66071	0.571565	2025.93	84.4508	533.999	16.9992	924.445	34.6659
2017-10-05	VM2-429_03		386.601	71132.8	11996.6	21507.8	56281.5	900164	1.66831	0.300855	5.42474	3.25164	11.1202	1.3997	0.169258	1.07119	2.0977	1.76256	0.0899267	1.3997	0.79413	2550.32	35.8836	555.104	14.8722	1148.05	23.9538
2017-10-05	VM2-429_04		845.61	48741.8	17704.4	38364.5	47132.9	424871	2.96006	0.301354	4.54294	1.53475	7.59088	1.71873	0.363228	1.28645	6.59467	2.14685	0.131737	1.71873	0.80058	3763.41	39.0502	797.768	25.7425	2058.64	37.1684
2017-10-05	VM2-429_05		368.49	100156	14198.8	23830.7	99249.8	1281366	2.06676	0.397314	9.56627	4.62864	11.3079	1.33333	0.139456	0.751381	1.69964	1.53047	0.0884334	1.33333	0.87119	2220.46	26.0425	546.265	13.9518	1008.4	19.3814
2017-10-05	VM2-429_06		514.532	92163.9	14054.3	27570.2	201341	1167230	4.60266	0.384671	19.4064	4.21635	11.1582	1.32305	0.151141	1.36235	1.86678	1.89907	0.0896201	1.32305	0.696685	2358.88	46.5285	553.29	14.0147	1069.39	24.8075
2017-10-05	VM2-429_07		1695.69	51050.4	31370	72655.8	54430.5	190841	7.61033	0.445878	5.24633	0.68937	3.29352	2.94622	0.579958	1.26096	24.2684	3.20472	0.303626	2.94622	0.919338	4458.57	36.7367	1709.27	87.8692	3279.24	60.6565
2017-10-05	VM2-429_08		2644.37	75744.3	48576.6	114678	69864.1	226015	8.24802	0.687175	6.73391	0.816427	2.24047	5.95393	0.638966	1.60468	39.3048	6.16639	0.446336	5.95393	0.965547	4599.21	46.4148	2378.94	232.64	3753.33	115.315
2017-10-05	VM2-429_09		3709.62	100002	66553.4	154325	70451.1	246518	7.62555	0.922603	6.79049	0.890491	2.11409	4.50802	0.668658	0.93709	43.5899	4.60439	0.473016	4.50802	0.979071	4664.79	27.0171	2496.77	183.988	3855.93	87.5244
2017-10-05	VM2-429_10		849.387	46253.6	15157.6	33339.6	80280.6	432974	4.94746	0.272429	7.73792	1.56402	8.2147	1.54777	0.321888	1.06917	5.40032	1.88115	0.121733	1.54777	0.822779	3578.88	32.866	740.531	21.6195	1884.9	31.732
2017-10-05	VM2-429_11		717.88	42425.9	15266.3	34308.1	72593.4	356656	5.43101	0.264521	6.99697	1.28834	7.27698	1.77615	0.357516	0.961518	6.77096	2.0197	0.13742	1.77615	0.879408	3739.33	29.2336	830.054	27.6073	2081.93	35.1229
2017-10-05	VM2-429_12		1291.5	50355.7	24887.2	55925.3	64788.7	292454	5.91118	0.377137	6.24471	1.05642	5.142	1.52094	0.48737	0.677285	13.0627	1.66492	0.194477	1.52094	0.913519	4203.46	20.0097	1145.58	31.8476	2684.19	30.9305
2017-10-05	VM2-429_13		2244.42	97465.4	39372.7	87674.7	114386	777863	3.92377	0.645523	11.0252	2.80985	6.67824	2.062	0.410503	0.962063	8.4715	2.27539	0.14974	2.062	0.906217	3948	28.8595	899.506	34.5312	2282.87	40.5103
2017-10-05	VM2-429_14		2463.68	134576	47289.6	101680	99859.8	1189901	2.2393	0.815258	9.62507	4.29824	7.77761	1.43524	0.349877	0.996163	6.19976	1.74707	0.128574	1.43524	0.821513	3706.46	30.3538	779.726	21.0469	2004.41	30.1005
2017-10-05	VM2-429_15		1820.27	143023	40656.5	85363.6	111934	1434967	2.08139	0.773558	10.7889	5.18349	8.9015	1.40074	0.284275	0.949855	4.40131	1.69243	0.112341	1.40074	0.827654	3386.57	29.6088	686.327	18.2134	1712.59	27.6268
2017-10-05	VM2-429_16		777.684	108451	17128.4	35088.5	269926	1331535	5.4091	0.461955	26.017	4.80986	10.8828	1.52991	0.152926	1.78178	1.93662	2.34848	0.0918879	1.52991	0.651446	2378.9	60.7271	566.693	16.5781	1093.83	30.9743
2017-10-05	VM2-429_17		430.372	56581.9	10959	21907.4	53356.9	522337	2.72567	0.257183	5.14285	1.88682	8.8999	1.92036	0.199511	1.62913	3.08949	2.5183	0.112361	1.92036	0.762562	2822.2	53.1968	686.444	24.9608	1430.09	37.9185
2017-10-05	VM2-429_18		bd	147719	13847.3	19042.7	197687	1980894	2.66287	0.51929	19.0542	7.15552	11.7793	1.40675	0.0958105	2.2843	1.12099	2.68271	0.0848949	1.40675	0.524375	1544.06	85.8738	525.274	14.1769	763.448	28.3929
2017-10-05	VM2-429_19		3865.74	258498	108554	235464	158668	2369645	1.78664	1.73237	15.2933	8.5598	7.88254	3.69364	0.269816	5.86782	4.71746	6.93357	0.126863	3.69364	0.532719	3304.96	184.048	769.943	53.3908	1770.35	109.998
2017-10-05	VM2-429_20		7378.33	324898	133278	300614	444244	2208574	5.36714	2.18169	42.8189	7.97796	8.93025	4.54906	0.255552	8.69688	3.94386	9.81477	0.111979	4.54906	0.463491	3219.49	274.61	684.231	58.7933	1622.73	147.714
2017-10-05	VM2-429_21		3377.53	164352	65268.1	140384	68755.7	1073951	1.70827	1.06384	6.62707	3.8794	5.81895	1.62319	0.38934	0.864004	9.22128	1.83881	0.171852	1.62319	0.882735	3868.41	26.0484	1022.31	30.6173	2360.23	33.1418
2017-10-05	VM2-429_22		930.697	70596.5	22359.2	46670.3	57005.9	622260	2.44445	0.401455	5.49456	2.24777	7.77983	2.0989	0.300258	2.41879	5.31901	3.20249	0.128538	2.0989	0.655396	3471.56	74.9263	779.517	30.748	1871.92	53.3184
2017-10-05	VM2-429_23		d	61244.3	10528.7	19479.5	88394.8	585050	4.0315	0.262371	8.52	2.11336	8.41435	2.13622	0.167222	1.25172	2.73891	2.47593	0.118845	2.13622	0.862795	2530.03	42.0148	723.91	29.189	1339.08	36.1801
2017-10-05	VM2-429_24		1062.35	35847	19554.7	44341.7	39595.4	97178.7	10.8719	0.286784	3.81643	0.351036	2.37674	3.06326	0.55993	1.20913	32.4681	3.29325	0.420744	3.06326	0.930161	4407.31	35.3225	2263.85	115.911	3564.6	62.8915
2017-10-05	VM2-429_25		8640.56	215304	150306	340355	45293.8	248943	4.8548	2.0298	4.36568	0.899249	1.03582	3.02251	0.682597	0.517073	90.8212	3.06642	0.965421	3.02251	0.98568	4694.51	14.8861	4355.88	188.629	4589.37	59.7978
2017-10-05	VM2-429_26		4041.82	123898	73100	166701	79031.6	341194	6.18063	1.04571	7.61753	1.23248	2.61647	5.32023	0.607111	1.29974	31.9785	5.47669	0.382194	5.32023	0.971431	4525.11	37.736	2086.52	186.931	3549.63	102.495
2017-10-05	VM2-429_27		3844.73	98231.4	65114.2	149482	39922	206851	5.14976	0.899449	3.84792	0.747203	1.75793	3.62731	0.643237	0.614039	50.4285	3.67892	0.568851	3.62731	0.985973	4608.84	17.7523	2903.1	167.378	4000.8	70.7354
2017-10-05	VM2-429_28		5781.67	154042	101241	233073	37608	426002	2.3556	1.40413	3.62488	1.53883	0.905843	10.0765	0.658123	0.688069	100.129	10.0999	1.10394	10.0765	0.997677	4641.88	19.86	4794.93	647.977	4687.41	185.127
2017-10-05	VM2-429_29		4704.16	141967	79169.6	178526	80310.7	779802	2.74803	1.14912	7.74081	2.81686	2.21512	10.42	0.576664	0.730409	35.8783	10.4456	0.451443	10.42	0.997552	4450.27	21.289	2401.66	404.864	3663.12	187.869
2017-10-05	VM2-429_30	outlier	1949.12	155687	41343.8	83373.7	65033.6	1102507	1.57394	0.806225	6.26831	3.98255	5.84046	5.33274	0.269626	1.41064	6.36241	5.51617	0.17122	5.33274	0.966748	3303.85	44.2496	1018.83	99.7356	2027.1	92.4644
2017-10-05	VM2-429_31		3268.71	200344	61638.2	127800	59636.6	1891283	0.841375	1.12071	5.74813	6.83183	8.13142	2.84028	0.30491	1.51104	5.16787	3.21721	0.12298	2.84028	0.88284	3495.35	46.7263	747.692	39.9783	1847.34	53.3168
2017-10-05	VM2-429_32		2676.87	162078	54459	112815	45805.7	1268992	0.96315	0.946958	4.41502	4.58394	6.76769	2.32726	0.320189	0.896727	6.52037	2.49405	0.147761	2.32726	0.933127	3570.74	27.5808	888.399	38.5127	2048.65	42.9904
2017-10-05	VM2-429_33		2331.16	126688	44067.7	93850.1	121257	984071	3.28786	0.760798	11.6875	3.55473	6.70686	3.65747	0.386003	1.37641	7.93191	3.90789	0.149101	3.65747	0.93592	3855.43	41.5312	895.923	60.8974	2223.31	68.137
2017-10-05	VM2-429_34	outlier	2719.76	195543	54936	110476	42581	1194391	0.951267	1.03782	4.10421	4.31446	5.29505	3.00564	0.272034	1.01562	7.08042	3.1726	0.188856	3.00564	0.947376	3317.79	31.8243	1115.17	61.2663	2121.59	54.9411
2017-10-05	VM2-429_35		8043.37	223498	138831	315700	22945.8	715409	0.855818	1.94948	2.21165	2.58425	2.80602	2.44037	0.610576	0.760445	29.9885	2.55611	0.356377	2.44037	0.954722	4533.37	22.0691	1964.98	82.1417	3486.44	49.0305
2017-10-05	VM2-429_36		4156.51	274448	82985.9	168085	36812.3	2174228	0.451774	1.51098	3.54818	7.8539	7.08812	1.93662	0.292241	0.7131	5.68219	2.06373	0.141081	1.93662	0.938404	3429.57	22.1577	850.773	30.7969	1928.67	35.0266
2017-10-05	VM2-429_37		8766.3	372719	162907	354731	101246	1788500	1.5105	2.55997	9.75864	6.46054	4.17574	3.59091	0.426936	1.84789	14.0908	4.03848	0.239479	3.59091	0.889173	4006.77	55.2319	1383.99	88.835	2755.84	73.8273
2017-10-05	VM2-429_38		5730.84	356964	108702	223758	110067	3396466	0.864692	1.98224	10.6089	12.2689	8.46668	2.40151	0.289432	2.92102	4.71129	3.78148	0.11811	2.40151	0.63507	3414.56	90.8638	719.677	32.6238	1769.25	61.4497
2017-10-05	VM2-429_39	outlier	3597.67	214897	70620.4	148943	109120	2845970	1.02308	1.24917	10.5176	10.2804	10.3477	5.10225	0.322069	1.72737	4.28953	5.38672	0.0966398	5.10225	0.94719	3579.74	53.0954	594.687	57.7107	1691.35	85.0476
2017-10-05	VM2-429_40		3957.4	170980	72608.9	157463	31012.2	1094271	0.756207	1.15311	2.98914	3.9528	5.65665	1.74546	0.418131	0.887284	10.1873	1.95803	0.176783	1.74546	0.891434	3975.59	26.5709	1049.38	33.7182	2451.92	35.5781
2017-10-05	VM2-429_41		4357.32	177533	82349.1	180860	31311.1	1160027	0.720216	1.26723	3.01794	4.19033	5.7525	1.81752	0.454008	1.01028	10.8771	2.07944	0.173837	1.81752	0.874046	4098.39	30.0306	1033.22	34.6096	2512.68	37.9547
2017-10-05	VM2-429_42		3095.72	104713	54133.9	120398	24733	604772	1.09124	0.802889	2.38391	2.1846	4.85487	3.19391	0.503065	1.65505	14.2808	3.59726	0.205979	3.19391	0.887874	4250.21	48.7672	1207.36	69.9512	2768.54	66.074
2017-10-05	VM2-429_43		1692.08	44816.8	28799.6	65780.4	20449.6	112098	4.86766	0.400796	1.97105	0.404928	1.96276	4.58461	0.632289	0.904403	44.397	4.67296	0.509486	4.58461	0.981092	4584.01	26.1795	2654.43	196.48	3874.14	88.8071
2017-10-05	VM2-429_44		1290.66	60718	23398.6	55760.1	77715.5	626814	3.30827	0.402176	7.49067	2.26422	5.95878	8.14466	0.485206	4.02747	11.2221	9.08604	0.16782	8.14466	0.896393	4196.88	119.032	1000.09	149.161	2541.75	156.684
2017-10-05	VM2-429_45		410.318	18288	11204.8	26339.5	37178.6	20524	48.3352	0.16053	3.58349	0.0741384	1.14403	4.65466	0.620251	1.9113	74.7198	5.03179	0.874102	4.65466	0.92505	4556.17	55.4038	4049.18	273.995	4393.6	96.1361
2017-10-05	VM2-429_46		553.339	16911.5	8238.38	19104.8	59487.8	133169	11.9195	0.127242	5.73378	0.481041	5.5547	4.05044	0.472615	2.10785	11.7261	4.56609	0.180028	4.05044	0.887071	4157.99	62.4376	1067.13	79.1823	2582.78	82.0352
2017-10-05	VM2-429_47		1765.69	57297.2	25281.1	53364.9	31315.4	396798	2.10583	0.390866	3.01836	1.43334	3.0666	8.59775	0.611349	1.44178	27.4751	8.71779	0.326094	8.59775	0.986229	4535.21	41.8382	1819.42	266.979	3400.55	157.884
2017-10-05	VM2-429_48		4497.53	118708	82379.3	189317	27740	39685.5	18.6513	1.1225	2.67374	0.143355	0.385818	5.79082	0.690457	0.586315	246.638	5.82042	2.5919	5.79082	0.994913	4710.99	16.866	8242.9	517.412	5596.76	111.383
2017-10-05	VM2-429_49		3829.57	124721	69874.7	158462	34578.7	226917	4.06607	1.01512	3.33289	0.819685	1.78126	10.6515	0.612328	1.23078	47.3764	10.7224	0.561399	10.6515	0.99339	4537.53	35.7112	2872.41	475.765	3938.68	193.565
2017-10-05	VM2-429_50		3012.97	103584	53885.2	121538	38589.5	511356	2.01363	0.802204	3.71949	1.84716	4.39384	4.21725	0.533834	1.68888	16.7443	4.54285	0.227591	4.21725	0.928326	4337.47	49.524	1321.86	100.024	2920.31	83.5241
2017-10-05	VM2-429_51		2740.78	83199.5	47517.7	107091	39962	418308	2.54908	0.68375	3.85177	1.51104	4.0719	3.38765	0.550845	1.12769	18.644	3.57042	0.245586	3.38765	0.948811	4383.4	32.9857	1415.67	85.5443	3023.58	66.5841
2017-10-05	VM2-429_52		8767.12	238620	152160	345854	31533.5	770840	1.09154	2.11798	3.03938	2.78448	2.87446	2.36845	0.623991	0.635732	29.9177	2.45229	0.347891	2.36845	0.965813	4564.88	18.4202	1924.52	78.3358	3484.11	47.081
2017-10-05	VM2-429_53		14510.5	317711	249240	576465	23915	167744	3.80415	3.28757	2.30507	0.605935	0.452836	3.08533	0.768879	0.439918	234.004	3.11653	2.20831	3.08533	0.989987	4865.15	12.5633	7514.86	268.145	5543.59	61.1418
2017-10-05	VM2-429_54		15426.7	333905	263181	608482	18209.3	130675	3.71821	3.46627	1.75512	0.472034	0.277336	7.5699	0.775419	0.472982	385.332	7.58466	3.60573	7.5699	0.998054	4877.24	13.5001	9845.61	722.076	6048.33	143.06
2017-10-05	VM2-429_55		13616.2	308021	231289	535462	29747.7	220389	3.6016	3.0902	2.86725	0.796105	0.553856	5.41464	0.760453	0.527417	189.226	5.44026	1.80552	5.41464	0.99529	4849.41	15.073	6650.06	434.305	5328.95	104.348
2017-10-05	VM2-429_56		15055.2	318549	257586	597279	14981.6	52566.5	7.60472	3.37382	1.44402	0.189885	0.114023	7.87042	0.790713	0.45722	955.723	7.88369	8.77015	7.87042	0.998317	4905.1	13.0337	14693.5	851.994	6969.1	148.52
2017-10-05	VM2-429_57		14969	324899	254759	590699	25812.7	161361	4.26842	3.36503	2.48798	0.58288	0.272384	11.6419	0.771156	0.50088	390.181	11.6527	3.67129	11.6419	0.999076	4869.37	14.3015	9936.72	1083.31	6060.99	212.226
2017-10-05	VM2-429_58		9918.99	224705	175654	409329	21325.4	107169	5.30957	2.32803	2.05547	0.387125	0.396109	4.41144	0.76879	0.493232	267.485	4.43893	2.52456	4.41144	0.993808	4864.99	14.086	8120.9	395.034	5678.83	86.0565
2017-10-05	VM2-429_59		3128.66	153097	57702.4	129891	330522	1325818	6.65195	0.979558	31.8576	4.78921	7.56327	1.99683	0.364849	1.16919	6.64828	2.31394	0.132218	1.99683	0.862955	3770.17	35.4749	800.506	29.9943	2065.78	40.0466
2017-10-05	VM2-642_01	Chip A high 7-6	bd	5116.45	3376.69	8163.85	37.5702	350.029	2.864	0.0478925	0.00362123	0.0012644	0.0535626	5.97564	0.654791	1.17048	1684.8	6.0892	18.6698	5.97564	0.981351	4634.56	33.7962	19204.4	692.677	7544.29	116.623
2017-10-05	VM2-642_02	Chip A	bd	41628.6	9161.07	17254.6	18.809	349648	0.00143539	0.195642	0.00181292	1.26302	7.17653	1.59261	0.217533	0.913535	4.1775	1.83601	0.139343	1.59261	0.867427	2962.52	29.464	840.947	25.0636	1669.62	29.6467
2017-10-05	VM2-642_03	Chip A	bd	44963	6603.17	10467.7	4.91524	441251	0.00029723	0.178361	0.00047376	1.59392	8.46656	1.42281	0.149695	1.52437	2.43673	2.08521	0.118112	1.42281	0.682333	2342.45	52.1516	719.686	19.3486	1253.51	29.5889
2017-10-05	VM2-642_04	Chip A	bd	9474.36	2246.79	4403.56	-0.308642	71517.2	-0.000115154	0.0463621	-2.97487e-05	0.258339	6.54483	1.84275	0.237332	1.91812	4.99763	2.65987	0.152792	1.84275	0.692797	3102.16	61.1421	916.598	31.4129	1818.92	44.0406
2017-10-05	VM2-642_05	Chip A	bd	26315	2746.22	3218.49	-0.308642	277494	-2.9678e-05	0.0928112	-2.97487e-05	1.00238	9.09949	1.75805	0.102661	3.68724	1.55487	4.08491	0.109896	1.75805	0.430378	1672.78	136.319	672.146	22.404	952.43	49.2706
2017-10-05	VM2-642_06	Chip A high 7-6	bd	5213.42	3321.94	7629.56	30.1999	5212.53	0.154593	0.0464777	0.00291084	0.0188291	0.85063	3.82774	0.621187	1.12578	100.644	3.98986	1.1756	3.82774	0.959367	4558.35	32.6299	5010.83	261.3	4692.57	77.2157
2017-10-05	VM2-642_07	Chip A	334.316	14171.9	4185.43	8924.94	11.7881	91841.6	0.00342483	0.0784424	0.00113621	0.331757	5.48871	2.95865	0.298512	2.82967	7.49544	4.09397	0.182192	2.95865	0.722683	3462.52	87.7117	1078.94	58.5208	2172.44	70.8242
2017-10-05	VM2-642_08	Chip A high 7-6	bd	7582.24	4769.12	10993.3	161.056	5446.59	0.789015	0.0671209	0.0155235	0.0196745	0.632305	4.44657	0.632084	1.56824	137.77	4.71502	1.58152	4.44657	0.943066	4583.54	45.3964	6113.63	341.981	5008.7	90.8707
2017-10-05	VM2-642_22	Chip C-1	3601.88	94710	43178.2	116992	104595	126231	22.1095	0.732837	10.0815	0.455981	1.77709	10.9568	0.449583	1.96232	34.8664	11.1311	0.562719	10.9568	0.984338	4083.83	58.3805	2877.85	489.604	3634.87	198.922
2017-10-05	VM2-642_23	Chip C-1	2422.76	127364	45975.7	128124	394568	375149	28.0641	0.866776	38.0307	1.35514	2.37189	3.42779	0.377226	1.47971	21.9186	3.73354	0.421604	3.42779	0.918108	3820.69	44.7484	2267.76	129.751	3180.13	70.0391
2017-10-05	VM2-642_24	Chip C-1	2379.49	99852.5	42104.3	112506	258100	194171	35.4681	0.731636	24.8772	0.701397	1.36178	3.77975	0.414288	0.557831	41.9277	3.82069	0.734332	3.77975	0.989284	3961.76	16.7193	3549.54	203.101	3817.35	73.0871
2017-10-05	VM2-642_25	Chip C-1	2223.07	92791.5	40430.8	106029	173563	149392	31	0.687899	16.729	0.539646	1.25343	3.69509	0.433254	2.27115	47.6374	4.33725	0.79781	3.69509	0.851941	4028.7	67.7922	3781.27	208.019	3944.15	82.799
2017-10-05	VM2-642_26	Chip C-1	15420	486150	274886	706879	426927	306444	37.1737	4.22058	41.1497	1.10696	0.497819	8.40142	0.519938	1.48486	143.941	8.53163	2.00876	8.40142	0.984738	4298.75	43.6341	7100.91	685.408	5052.88	158.946
2017-10-05	VM2-642_27	Chip C-1	6848.4	265089	132270	328195	335271	320460	27.9161	2.08613	32.3153	1.15759	1.04068	1.75734	0.495763	1.12451	65.654	2.08633	0.960906	1.75734	0.842311	4228.66	33.1749	4341.06	110.081	4264.12	40.898
2017-10-05	VM2-642_09	Chip B	5505.68	204565	102967	266003	141754	89933.4	42.0578	1.64904	13.663	0.324863	0.313181	5.51015	0.494978	0.573744	217.819	5.53994	3.19304	5.51015	0.994623	4226.32	16.9286	9240.46	519.482	5471.13	106.233
2017-10-05	VM2-642_10	Chip B	1727.5	64556.4	33976.4	86502.1	33180.2	22963.1	38.5551	0.532016	3.1981	0.082949	0.107701	8.0419	0.596045	1.79258	762.723	8.23927	9.28499	8.0419	0.976046	4498.39	52.1166	15024.6	874	6740.32	154.695
2017-10-05	VM2-642_11	Chip B	1299.64	35960.1	24770	58473.5	695.733	2143.33	8.66136	0.342736	0.0670588	0.0077423	0.0387935	7.06487	0.669202	0.69993	2377.41	7.09946	25.7775	7.06487	0.995128	4665.96	20.1784	21193	822.121	7893.78	134.761
2017-10-05	VM2-642_12	Chip B	830.321	23512.2	16485.6	39395.9	266.36	1188.43	5.98037	0.228274	0.0256733	0.00429293	0.0463227	4.52344	0.685978	0.633813	2040.9	4.56763	21.5877	4.52344	0.990326	4701.62	18.2406	20096.1	534.588	7738.88	88.7209
2017-10-05	VM2-642_13	Chip B	1103.38	29564	20778.6	49428.4	268.443	1156.26	6.19484	0.286863	0.0258741	0.00417673	0.0312259	4.447	0.689702	0.576702	3044.06	4.48424	32.0247	4.447	0.991696	4709.41	16.5908	22544.8	533.302	8144.67	87.1822
2017-10-05	VM2-642_14	Chip B	bd	6901.49	3454.44	8040.3	202.324	11247.9	0.479965	0.0528932	0.0195012	0.0406304	0.333873	9.86991	0.51941	4.52128	214.405	10.8562	2.99515	9.86991	0.909149	4297.26	132.874	8928.81	889.679	5455.16	198.672
2017-10-05	VM2-642_15	Chip B	466.397	11839.2	4556.84	10952.7	4706.94	2311.75	54.3289	0.0786337	0.453682	0.00835066	0.248613	3.33152	0.538237	2.13729	298.37	3.95816	4.02232	3.33152	0.841684	4349.5	62.6317	10403.8	335.139	5789.39	77.1091
2017-10-05	VM2-642_16	Chip B	bd	1854.38	1231.89	2836.32	44.3884	541.766	2.1862	0.0170287	0.00427841	0.001957	0.235706	4.41649	0.653789	2.43308	382.272	5.04235	4.24257	4.41649	0.87588	4632.35	70.2601	10680.5	445.074	6040.26	97.3152
2017-10-05	VM2-642_17	Chip B	bd	2371.33	1351.82	3298.86	135.406	556.002	6.49822	0.0201898	0.0130512	0.00200843	0.220853	5.21709	0.565892	2.57308	353.131	5.81711	4.52789	5.21709	0.896853	4422.77	75.1059	11022.1	528.669	5959.96	111.452
2017-10-05	VM2-642_18	Chip B	307.027	12095.6	6500.6	14670.3	4762.66	4805.98	26.4424	0.0956485	0.459053	0.0173605	0.325579	2.86383	0.578909	2.08103	245.053	3.54009	3.07145	2.86383	0.808972	4455.94	60.6371	9050.77	272.692	5590.24	69.1871
2017-10-05	VM2-642_19	Chip B	bd	3570.54	2292.42	5543.28	195.904	5154.11	1.0142	0.0327954	0.0188824	0.018618	0.963188	7.94601	0.646845	1.90913	92.5539	8.17214	1.03822	7.94601	0.972329	4616.92	55.1722	4590.34	501.791	4608.35	152.186
2017-10-05	VM2-642_20	Chip B	360.097	11853.5	8494.77	16742	2445.51	21871.1	2.98354	0.106643	0.235713	0.0790043	1.40075	6.30734	0.560396	0.869397	55.1367	6.36698	0.713904	6.30734	0.990633	4408.52	25.3962	3473.16	330.126	4089.75	119.659
2017-10-05	VM2-642_21	Chip B	3163.94	117004	62413.8	158849	61315.4	61916.5	26.4239	0.972591	5.90993	0.223659	0.665411	7.56042	0.55255	1.13432	114.443	7.64504	1.50283	7.56042	0.988931	4387.92	33.1715	5914.09	560.228	4821.82	143.303
2017-10-05	VM2-642_28	Chip C-2	789.32	24871.7	15611.8	38828.2	5089.48	15028.7	9.03621	0.228038	0.490554	0.0542876	0.505991	3.26734	0.61025	3.44286	166.215	4.74645	1.97632	3.26734	0.688375	4532.59	99.9202	7031.02	273.819	5198.03	91.5581
2017-10-05	VM2-642_29	Chip C-2	902.081	29387.4	17377.5	44387.8	3705.95	13944.3	7.09146	0.262084	0.357201	0.0503706	0.425027	3.66642	0.600789	3.30246	194.81	4.93446	2.35279	3.66642	0.743024	4509.91	95.9572	7798.83	323.464	5358.32	95.0997
2017-10-05	VM2-642_30	Chip C-2	744.227	23957.3	14652.1	36741.9	1442.39	6290.33	6.11844	0.216652	0.139026	0.0227224	0.224466	3.55891	0.61473	3.41171	377.433	4.93008	4.45502	3.55891	0.721878	4543.21	98.9624	10936.6	364.243	6027.35	95.2438
2017-10-05	VM2-642_31	Chip C-2	906.913	25304.2	17062.7	39612.7	1086.28	4228.6	6.85455	0.235709	0.104702	0.0152748	0.133181	4.25624	0.660464	1.56018	683.458	4.53318	7.50856	4.25624	0.938908	4647.01	45.0206	13802.2	466.93	6629.06	87.9981
2017-10-05	VM2-642_32	Chip C-2	942.595	27954	18706.2	45892	854.853	3465.03	6.58291	0.266108	0.0823957	0.0125166	0.0921434	4.2547	0.659713	1.20554	986.726	4.42219	10.8526	4.2547	0.962124	4645.37	34.7898	15939.1	483.663	7001.48	85.9691
2017-10-05	VM2-642_33	Chip C-2	978.455	29500.2	19941.9	46825.8	584.026	3572.56	4.36199	0.276791	0.0562918	0.0129051	0.0992139	3.67159	0.670316	1.41689	931.135	3.9355	10.0792	3.67159	0.932942	4668.36	40.8429	15504.1	416.872	6942.66	76.852
2017-10-05	VM2-642_34	Chip C-2	832.981	25379.2	17877	41896.9	462.382	2646.25	4.66233	0.244834	0.0445671	0.00955896	0.084662	3.5831	0.679639	0.990478	1106.36	3.71748	11.8117	3.5831	0.963852	4688.26	28.5236	16440.7	412.426	7117.56	72.7552
2017-10-05	VM2-642_35	Chip C-2	715.394	22111	15387.8	36455.7	419.536	3217.7	3.47903	0.212635	0.0404374	0.0116232	0.124735	3.23379	0.67468	0.897847	745.445	3.35612	8.01699	3.23379	0.963551	4677.71	25.8693	14176.4	360.423	6717.09	65.8794
2017-10-05	VM2-642_36	Chip C-2	929.787	22871.2	15085.7	36836.6	776.217	3004.68	6.89315	0.215048	0.0748163	0.0108537	0.116415	3.23391	0.649674	1.27179	769.119	3.47499	8.58997	3.23391	0.930622	4623.23	36.7419	14573.5	363.047	6748.79	68.1391
2017-10-05	VM2-642_37	Chip D	300.027	14230.9	9134.25	21071.4	1230.02	3469.72	9.45914	0.127765	0.118557	0.0125336	0.203969	3.74598	0.618557	1.35391	417.947	3.98315	4.9027	3.74598	0.940458	4552.21	39.2544	11445	389.156	6130.62	77.6492
2017-10-05	VM2-642_38	Chip D	839.729	22148.7	15214.4	36228	504.922	1832.51	7.35209	0.211591	0.0486673	0.00661953	0.0672362	3.88906	0.662195	0.842587	1357.34	3.97929	14.8729	3.88906	0.977325	4650.78	24.3092	17821.9	453.489	7324.99	77.7003
2017-10-05	VM2-642_39	Chip D	517.13	16851.6	11510	27364.8	620.793	694.929	23.8363	0.160226	0.0598356	0.00251027	0.0366064	6.55532	0.665859	0.972133	2506.87	6.62701	27.3176	6.55532	0.989182	4658.74	28.0357	21553.5	767.733	7947.59	126.33
2017-10-05	VM2-642_40	Chip D	702.72	26707	11225.8	29575.5	59384.4	70471.6	22.4849	0.194101	5.72381	0.254563	0.548925	10.8756	0.505048	3.41838	126.802	11.4002	1.82174	10.8756	0.953986	4256.01	100.692	6687.21	847.082	4925.1	207.073
2017-10-05	VM2-642_41	Chip D	1096.29	19978.7	13192.1	29602.3	29225.7	29451	26.4788	0.180486	2.81695	0.106385	0.344345	12.4893	0.634066	1.84775	253.774	12.6253	2.90406	12.4893	0.989232	4588.07	53.4756	8780.13	1098.61	5625.6	227.805
2017-10-05	VM2-642_42	Chip D	507.062	16913.8	10113.7	25034.8	27018.8	30170.4	23.8956	0.14969	2.60423	0.108984	1.11834	6.55253	0.606549	1.87141	74.7479	6.81453	0.894184	6.55253	0.961553	4523.76	54.3375	4117.89	386.956	4393.98	128.125
2017-10-05	VM2-642_43	Chip D	423.358	15348.8	9070.3	22596.6	20944.3	21171	26.3971	0.13518	2.01873	0.0764755	0.667757	12.1491	0.621385	2.5168	128.247	12.4071	1.49755	12.1491	0.979209	4558.82	72.9461	5900.47	876.783	4936.52	223.503
2017-10-05	VM2-642_44	Chip D	bd	3532.3	2496.71	5420.96	161.23	743.201	5.7886	0.0329211	0.0155403	0.00268464	0.177725	3.54483	0.686615	2.24916	532.441	4.19816	5.62668	3.54483	0.844377	4702.96	64.7248	12190.8	376.829	6375.94	81.7167
2017-10-05	VM2-642_45	Chip E	314.437	6621.21	4422.02	10705	6659.01	8445.63	21.0383	0.062531	0.641834	0.0305079	0.826283	3.99055	0.666975	1.41425	111.247	4.23375	1.21024	3.99055	0.942558	4661.16	40.7812	5112.66	275.735	4793.32	81.8243
2017-10-05	VM2-642_46	Chip E	788.432	34086.7	17156.7	42974.6	131686	99788	35.2123	0.270897	12.6927	0.360461	0.460636	15.586	0.556279	1.84147	166.434	15.6944	2.17091	15.586	0.993093	4397.75	53.8226	7439.29	1246.98	5199.36	275.741
2017-10-05	VM2-642_47	Chip E	bd	5272.88	3324.18	7960.93	484.942	864.497	14.9678	0.0476078	0.0467415	0.0031228	0.135244	4.92779	0.629736	1.59502	641.72	5.1795	7.39403	4.92779	0.951403	4578.15	46.1843	13714.9	536.67	6565.17	99.9364
2017-10-05	VM2-642_48	Chip E	850.297	27481.7	16544.4	40700.1	42761.7	52678.8	21.6597	0.243606	4.12162	0.19029	0.965452	11.2386	0.612111	1.17136	87.3786	11.2995	1.03578	11.2386	0.994612	4537.01	33.9879	4582.63	698.026	4550.57	204.762
bd = below detection
cps = counts per second
concentrations are normalised to WC-1 (Roberts et al., 2017)
204Pb cps are based on total 204 cps after subtraction of 204Hg based on measured 202Hg/204Hg and natural ratio
rows with strikethrough are rejected due to counts below detection, poor ablation pits or other stated reason
Color coding refers to different rock chips and/or crystals used for age determination (see corresponding colors in Fig. 5 and Supplementary Figure 2)
