# Supplementary material for: Timing and origin of natural gas accumulation in the Siljan impact structure, Sweden
Source: Nat Commun. 2019 Oct 18;10:4736. doi: 10.1038/s41467-019-12728-y (PMC6802084; doi:10.1038/s41467-019-12728-y)
Supplement: Supplementary file 8 — Supplementary Data 5 [file 41467_2019_12728_MOESM8_ESM.xlsx]

## Sheet: Supplementary Data 5
Supplementary Data 5. Summary table for carbonate U-Pb geochronology.
Sample	Age	2s*	MSWD	Y-intercept	2s
CC1:537	39.2	1.44737	2.1	0.7511	0.01
VM1:255 younger	37.7	1.88802	0.92	0.6888	0.019
VM1:255 older	464	60	0.079	0.5823	0.013
VM1:442	65	10	2.1	0.8457	0.022
VM2:170 B+C+D+F	80.3	5.2	3	0.786	0.011
VM2:170 A+E+G	39.3	3	10.8	0.758	0.014
VM2:212	22.2	2.5	1.2	0.7793	0.0043
VM2:429	506	25	24	0.772	0.013
VM2:642	576	64	22	0.494	0.031
*includes propagation of systematic uncertainties
Color coding correspondce to the color coding in raw data in Supplementary Data 4.
