# Supplementary material for: Timing and origin of natural gas accumulation in the Siljan impact structure, Sweden
Source: Nat Commun. 2019 Oct 18;10:4736. doi: 10.1038/s41467-019-12728-y (PMC6802084; doi:10.1038/s41467-019-12728-y)
Supplement: Supplementary file 9 — Supplementary Data 6 [file 41467_2019_12728_MOESM9_ESM.xlsx]

## Sheet: Supplementary Data 6
	Supplementary Data 6. Analytical Conditions for U-Pb geochronology
	Laboratory & Sample Preparation
	Laboratory name	NERC Isotope Geosciences Laboratory
	Sample type/mineral	Calcite
	Sample preparation	In-situ in polished block
	Imaging	None
	Laser ablation system
	Make, Model & type	ESI/New Wave Research, 193UC
	Ablation cell & volume	NWR TV2
	Laser wavelength (nm)	193 nm
	Pulse width (ns)	3-4 ns
	Fluence (J.cm-2)	~8 J/cm2
	Repetition rate (Hz)	10 Hz
	Ablation duration (secs)	30 secs
	Ablation pit depth / ablation rate	~45μm pit depth, measured using an optical microscope
	Spot size (µm)	100 μm
	Sampling mode / pattern	Static spot ablation
	Carrier gas	100% He, Ar make-up gas combined ca. 50% along sample line.
	Cell carrier gas flow (l/min)	0.6 l/min
	ICP-MS Instrument
	Make, Model & type	Nu Instruments Attom SC-SF-ICP-MS
	Sample introduction	Free air aspiration of desolvator
	RF power (W)	1300 W
	Make-up gas flow (l/min)	0.8 l/min Ar
	Detection system	Discrete dynode MassCom ion counter
	Masses measured	202, 204, 206, 207, 208, 232, 238
	Integration time per peak	200μs (202, 204, 208, 232), 400μs (206), 1000μs (207, 238)
		80 sweeps per integration
	Total integration time per reading (secs)	0.30 seconds
	Sensitivity / Efficiency (%, element)	~0.2 % for Uranium
	IC Dead time (ns)	15 ns
	Data Processing
	Gas blank	60 second on-peak zero subtracted
	Calibration strategy	NIST 614 for Pb-Pb, WC-1 for Pb-U
	Reference Material info	Primary: WC-1 254 +/- 6 Ma (2s) - Roberts et al., 2017
		Secondary: Duff Brown 64.04 +/- 0.67 Ma (2s) - Hill et al., 2016
	Data processing package used / Correction for LIEF	Nu Instruments TRA acquisition software, in-house spreadsheet data processing
	Mass discrimination	207Pb/206Pb, 206Pb/238U normalised to reference materials
	Common-Pb correction, composition and uncertainty	Unanchored (model 1) regressions in Tera-Wasserburg (Semi Total-Pb) plots.
	Uncertainty level & propagation	Ages in the data table are quoted at 2s absolute and include systematic uncertainties, propagation is by quadratic addition.
	Quality control / Validation	Duff Brown gave 64.2 ± 1.6 Ma (without propagation of systematic uncertainties)
