# Supplementary material for: Timing and origin of natural gas accumulation in the Siljan impact structure, Sweden
Source: Nat Commun. 2019 Oct 18;10:4736. doi: 10.1038/s41467-019-12728-y (PMC6802084; doi:10.1038/s41467-019-12728-y)
Supplement: Supplementary file 10 — Supplementary Data 7 [file 41467_2019_12728_MOESM10_ESM.xlsx]

## Sheet: Supplementary Data 7
Supplementary Data 7. n-Alkane and regular isoprenoid parameters in ground coating samples.
Parameter	VM2:212	VM1:251	VM1:442	CC1:539	CC1:608
Pr/Ph	0.63	nd	nd	0.18	0.36
Pr/nC17	0.69	nd	nd	0.11	0.88
Ph/nC18	0.60	nd	0.08	0.25	0.63
CPI(22-32)	1.13	1.24	1.25	1.01	1.04
CPI(26-32)	1.00	1.13	0.91	0.94	1.15
CPI2(28-30)	0.98	1.09	0.90	0.93	1.23
CPI2(20-22)	0.98	1.76	0.58	0.77	0.80
Wax index (21+22/28+29)	1.60	3.06	1.68	1.45	3.20
Pr=Pristane, Ph= Phytan, CPI carbon preference index, nd = not detected.
