# Supplementary material for: Timing and origin of natural gas accumulation in the Siljan impact structure, Sweden
Source: Nat Commun. 2019 Oct 18;10:4736. doi: 10.1038/s41467-019-12728-y (PMC6802084; doi:10.1038/s41467-019-12728-y)
Supplement: Supplementary file 11 — Supplementary Data 8 [file 41467_2019_12728_MOESM11_ESM.xlsx]

## Sheet: Supplementary Data 8
Supplementary Data 8. Gas compositions from the boreholes (extracted from reports and database of AB Igrene)
Borehole	VM5	VM5	VM5	VM5	VM2	VM2	VM2	VM2	VM2	VM2
Isotope values	1-Subsample 1	1-Subsample 2	1-Subsample 3	2-Subsample1	Subsample1	Subsample2	Subsample3	Subsample4	Water-subsample1	Water-subsample2
δ13CCH4	n.a.	n.a.	-64.2	n.a.	-64.6	-63.8	-64	-63.4	-63	-63.4
δ13CC2H6	n.a.	n.a.	-30.3	n.a.	-28.8	-27.3	-27.4	-27.6	-27.2	-27.5
δ13CC3H8	n.a.	n.a.	-7	n.a.	b.d.	b.d.	b.d.	b.d.	b.d.	b.d.
δ13CC4H10	n.a.	n.a.	-25.7	n.a.	b.d.	b.d.	b.d.	b.d.	b.d.	b.d.
δ13CCO2	n.a.	n.a.	6.2	n.a.	4.7	7.9	7.6	7.8	8	8.2
δ2HCH4	n.a.	n.a.	-240	n.a.	n.a.	n.a.	n.a.	n.a.	n.a.	n.a.
Gas concentrations (Volume %, THCG)
CO2	7.32	7.4	7.31	3.46	2.8	7.7	8.4	13.5	39	43
C1	91.9	91.9	92	96	96.6	91.7	91	85.9	56.1	60.2
C2	0.7	0.7	0.71	0.55	0.61	0.59	0.57	0.64	0.53	0.59
C3	0.023	0.023	0.023	0.018	0.01	0.011	0.011	0.01	0.0082	0.0091
i-C4	0.0022	0.0022	0.0023	0.0018	0.0006	0.006	0.005	0.0004	b.d.	b.d.
n-C4	0.0005	0.0005	0.0005	0.0003	b.d.	0.002	0.002	0.0002	b.d.	b.d.
neo-C5	0.0074	0.0074	0.0074	0.005	b.d.	0.006	0.0058	0.0035	b.d.	b.d.
i-C5	0.0008	0.0007	0.0008	0.0017	b.d.	b.d.	b.d.	b.d.	b.d.	b.d.
n-C5	b.d.	b.d.	b.d.	b.d.	b.d.	b.d.	b.d.	b.d.	b.d.	b.d.
O2+Ar (% total)	0.42	0.36	1.05	0.87	1.1	2	1	3.6	14	11
Ratios
C1/(C2+C3)	127.109	127.109	125.512	169.014	156	151	155	132	105	100
C2/C3	30.4348	30.4348	30.8696	30.5556	61	54	52	64	65	65
i-C4/n-C4	4.92	4.78	5.02	5.33	b.d.	2.6	2.3	2	b.d.	b.d.
neo-C5/i-C5	9.25	10.5714	9.25	2.94118	b.d.	b.d.	b.d.	b.d.	b.d.	b.d.
Subsamples represent time series from different production days
n.a.=not analysed
b.d.=below detection limit
